# Supplementary material for: Systematically assessing microbiome–disease associations identifies drivers of inconsistency in metagenomic research
Source: PLoS Biol. 2022 Mar 2;20(3):e3001556. doi: 10.1371/journal.pbio.3001556 (PMC8890741; doi:10.1371/journal.pbio.3001556)
Supplement: S1 Table — This figure can be generated using the code deposited in https://github.com/chiragjp/ubiome_robustness and the data deposited in https://figshare.com/projects/Microbiome_robustness/127607. (XLSX) [file pbio.3001556.s001.xlsx]

## Sheet: cohort_description
Phenotype	Number of reported associations in literature	Datasets	Potential adjusters
T1D	34
		KosticAD_2015	age, infant_age, age_category, gender, number_reads, days_from_first_collection, born_method, feeding_practice, HLA
		Heitz-BuschartA_2016	age_ age_category, gender, number_reads, days_from_first_collection, mumps, glucose, cholesterol
T2D	96
		KarlssonFH_2013	age, metformin, number_reads, hdl, triglycerides, hba1c, cholesterol, glucose, adiponectin, hscrp, leptin, glutamate_decarboxylase_2_antibody, creatinine, cd163, c_peptide, insulin_catyes, fgf_19, il_1, glp_1
		QinJ_2012	feature_abundance, metformin, age, age_category, gender, number_reads,BMI, cholesterol, dyastolic_p, systolic_p
		QinJ_2012_2*	feature_abundance, age, age_category, gender, number_reads,BMI, cholesterol, dyastolic_p, systolic_p
		*this second set of samples for the Qin_2012 dataset consisted of those without data on metformin usage
CRC	109
		ZellerG_2014	age, age_category, gender, number_reads, BMI
		YuJ_2015	age, number_reads
		VogtmannE_2016	age, age_category, gender,number_reads, BMI
		ThomasAM_2018b	age,number_reads
		ThomasAM_2018a	age, age_category, gender,number_reads, BMI
		HanniganGD_2017	age, number_reads
		FengQ_2015	age, age_category, gender, number_reads, days_from_first_collection
IBD	140
		NielsenHB_2014	age, age_category, number_reads, mgs_richness
ACVD	96
		JieZ_2017	age, age_category, gender, number_reads, triglycerides, ldl, total cholesterol
CIRR	109
		QinN_2014	age, age_category, gender, BMI, alcohol, creatine, albumine, bilubirin
dataset_name	ID	study_condition	Number of cases (subjects)	Number of controls (subjects)	Number of cases (samples)	Number of controls (samples)
FengQ_2015		CRC	46	61	46	61
HanniganGD_2017		CRC	27	28	27	28
Heitz-BuschartA_2016		T1D	10	10	27	26
JieZ_2017		ACVD	214	171	214	171
KarlssonFH_2013		T2D	53	91	53	91
KosticAD_2015		T1D	4	15	31	89
NielsenHB_2014		IBD	82	236	148	248
QinJ_2012		T2D (with metformin data)	71	74	71	74
QinJ_2012_2		T2D (withoout metformin data)	99	100	99	100
QinN_2014		cirrhosis	123	114	123	114
ThomasAM_2018a		CRC	29	24	29	24
ThomasAM_2018b		CRC	32	28	32	28
VogtmannE_2016		CRC	52	52	52	52
YuJ_2015		CRC	75	53	75	53
ZellerG_2014		CRC	91	66	91	66
TOTAL			1008	1123	1118	1225
			TOTAL SUBJECTS	2131	TOTAL_SAMPLES	2343

## Sheet: all_lit_review_cmd_overview
full_feature_name	feature	PMID or PMCID (where indicated)	phenotype	Disease_subtype (IBD)	Adjusting details (T2D)	Metformin control? (T2D)	Association details (T2D)	Direction/of/association	Cohort used in sensitivity analysis
k__Bacteria|p__Actinobacteria|c__Actinobacteria|o__Coriobacteriales|f__Coriobacteriaceae|g__Collinsella	feature_375	23212374	ACVD	NA	NA	NA	NA	POSITIVE	NO
k__Bacteria|p__Firmicutes|c__Clostridia|o__Clostridiales|f__Eubacteriaceae|g__Eubacterium	feature_310	23212374	ACVD	NA	NA	NA	NA	NEGATIVE	NO
k__Bacteria|p__Firmicutes|c__Clostridia|o__Clostridiales|f__Ruminococcaceae	feature_36	31027508	ACVD	NA	NA	NA	NA	POSITIVE	NO
k__Bacteria|p__Proteobacteria|c__Gammaproteobacteria|o__Enterobacteriales|f__Enterobacteriaceae|g__Klebsiella	feature_47	31027508	ACVD	NA	NA	NA	NA	POSITIVE	YES
k__Bacteria|p__Actinobacteria|c__Actinobacteria|o__Coriobacteriales|f__Coriobacteriaceae|g__Atopobium|s__Atopobium_parvulum	feature_104	29018189	ACVD	NA	NA	NA	NA	POSITIVE	YES
k__Bacteria|p__Bacteroidetes|c__Bacteroidia|o__Bacteroidales|f__Bacteroidaceae|g__Bacteroides	feature_217	29018189	ACVD	NA	NA	NA	NA	NEGATIVE	YES
k__Bacteria|p__Bacteroidetes|c__Bacteroidia|o__Bacteroidales|f__Porphyromonadaceae|g__Parabacteroides	feature_376	29018189	ACVD	NA	NA	NA	NA	NEGATIVE	YES
k__Bacteria|p__Bacteroidetes|c__Bacteroidia|o__Bacteroidales|f__Rikenellaceae|g__Alistipes	feature_276	29018189	ACVD	NA	NA	NA	NA	NEGATIVE	YES
k__Bacteria|p__Firmicutes|c__Bacilli|o__Lactobacillales|f__Enterococcaceae|g__Enterococcus	feature_42	29018189	ACVD	NA	NA	NA	NA	POSITIVE	YES
k__Bacteria|p__Firmicutes|c__Bacilli|o__Lactobacillales|f__Streptococcaceae|g__Streptococcus	feature_46	29018189	ACVD	NA	NA	NA	NA	POSITIVE	YES
k__Bacteria|p__Firmicutes|c__Clostridia|o__Clostridiales|f__Clostridiaceae|g__Clostridium	feature_53	29018189	ACVD	NA	NA	NA	NA	POSITIVE	YES
k__Bacteria|p__Firmicutes|c__Clostridia|o__Clostridiales|f__Lachnospiraceae	feature_27	29018189	ACVD	NA	NA	NA	NA	NEGATIVE	YES
k__Bacteria|p__Firmicutes|c__Clostridia|o__Clostridiales|f__Lachnospiraceae|g__Dorea	feature_234	29018189	ACVD	NA	NA	NA	NA	POSITIVE	YES
k__Bacteria|p__Firmicutes|c__Clostridia|o__Clostridiales|f__Ruminococcaceae|g__Ruminococcus	feature_309	29018189	ACVD	NA	NA	NA	NA	POSITIVE	YES
k__Bacteria|p__Firmicutes|c__Erysipelotrichia|o__Erysipelotrichales|f__Erysipelotrichaceae	feature_157	29018189	ACVD	NA	NA	NA	NA	NEGATIVE	YES
k__Bacteria|p__Proteobacteria|c__Gammaproteobacteria|o__Enterobacteriales|f__Enterobacteriaceae	feature_22	29018189	ACVD	NA	NA	NA	NA	POSITIVE	YES
k__Bacteria|p__Actinobacteria	feature_4	27243236	CIRRHOSIS	NA	NA	NA	NA	POSITIVE	NO
k__Bacteria|p__Actinobacteria|c__Actinobacteria	feature_8	27243236	CIRRHOSIS	NA	NA	NA	NA	POSITIVE	NO
k__Bacteria|p__Actinobacteria|c__Actinobacteria|o__Bifidobacteriales|f__Bifidobacteriaceae|g__Bifidobacterium	feature_41	27243236	CIRRHOSIS	NA	NA	NA	NA	POSITIVE	NO
k__Bacteria|p__Actinobacteria|c__Actinobacteria|o__Bifidobacteriales|f__Bifidobacteriaceae|g__Bifidobacterium|s__Bifidobacterium_longum	feature_69	27243236	CIRRHOSIS	NA	NA	NA	NA	POSITIVE	NO
k__Bacteria|p__Actinobacteria|c__Actinobacteria|o__Coriobacteriales|f__Coriobacteriaceae	feature_37	27243236	CIRRHOSIS	NA	NA	NA	NA	POSITIVE	NO
k__Bacteria|p__Bacteroidetes|c__Bacteroidia|o__Bacteroidales|f__Prevotellaceae|g__Paraprevotella|s__Paraprevotella_clara	feature_467	27243236	CIRRHOSIS	NA	NA	NA	NA	POSITIVE	NO
k__Bacteria|p__Bacteroidetes|c__Bacteroidia|o__Bacteroidales|f__Prevotellaceae|g__Prevotella|s__Prevotella_stercorea	feature_1342	27243236	CIRRHOSIS	NA	NA	NA	NA	POSITIVE	NO
k__Bacteria|p__Bacteroidetes|c__Bacteroidia|o__Bacteroidales|f__Rikenellaceae|g__Alistipes|s__Alistipes_onderdonkii	feature_469	27243236	CIRRHOSIS	NA	NA	NA	NA	POSITIVE	NO
k__Bacteria|p__Bacteroidetes|c__Bacteroidia|o__Bacteroidales|f__Rikenellaceae|g__Alistipes|s__Alistipes_shahii	feature_468	27243236	CIRRHOSIS	NA	NA	NA	NA	POSITIVE	NO
k__Bacteria|p__Firmicutes|c__Clostridia|o__Clostridiales|f__Clostridiaceae	feature_32	27243236	CIRRHOSIS	NA	NA	NA	NA	NEGATIVE	NO
k__Bacteria|p__Firmicutes|c__Erysipelotrichia|o__Erysipelotrichales|f__Erysipelotrichaceae|g__Holdemania|s__Holdemania_filiformis	feature_478	27243236	CIRRHOSIS	NA	NA	NA	NA	NEGATIVE	NO
k__Bacteria|p__Firmicutes|c__Negativicutes|o__Selenomonadales	feature_17	27243236	CIRRHOSIS	NA	NA	NA	NA	POSITIVE	NO
k__Bacteria|p__Firmicutes|c__Negativicutes|o__Selenomonadales|f__Acidaminococcaceae|g__Phascolarctobacterium|s__Phascolarctobacterium_succinatutens	feature_453	27243236	CIRRHOSIS	NA	NA	NA	NA	NEGATIVE	NO
k__Bacteria|p__Firmicutes|c__Negativicutes|o__Selenomonadales|f__Veillonellaceae|g__Megamonas	feature_591	27243236	CIRRHOSIS	NA	NA	NA	NA	NEGATIVE	NO
k__Bacteria|p__Firmicutes|c__Negativicutes|o__Selenomonadales|f__Veillonellaceae|g__Megasphaera|s__Megasphaera_micronuciformis	feature_81	27243236	CIRRHOSIS	NA	NA	NA	NA	POSITIVE	NO
k__Bacteria|p__Proteobacteria|c__Betaproteobacteria|o__Burkholderiales|f__Sutterellaceae|g__Sutterella|s__Sutterella_wadsworthensis	feature_457	27243236	CIRRHOSIS	NA	NA	NA	NA	POSITIVE	NO
k__Bacteria|p__Proteobacteria|c__Betaproteobacteria|o__Neisseriales|f__Neisseriaceae	feature_728	27243236	CIRRHOSIS	NA	NA	NA	NA	POSITIVE	NO
k__Bacteria|p__Proteobacteria|c__Deltaproteobacteria|o__Desulfovibrionales|f__Desulfovibrionaceae|g__Desulfovibrio|s__Desulfovibrio_piger	feature_521	27243236	CIRRHOSIS	NA	NA	NA	NA	NEGATIVE	NO
k__Bacteria|p__Proteobacteria|c__Gammaproteobacteria	feature_7	27243236	CIRRHOSIS	NA	NA	NA	NA	POSITIVE	NO
k__Bacteria|p__Bacteroidetes|c__Bacteroidia|o__Bacteroidales|f__Porphyromonadaceae	feature_303	31558417	CIRRHOSIS	NA	NA	NA	NA	NEGATIVE	NO
k__Bacteria|p__Proteobacteria|c__Betaproteobacteria|o__Burkholderiales|f__Sutterellaceae	feature_299	31558417	CIRRHOSIS	NA	NA	NA	NA	POSITIVE	NO
k__Bacteria|p__Actinobacteria|c__Actinobacteria|o__Coriobacteriales|f__Coriobacteriaceae|g__Collinsella	feature_375	31696774	CIRRHOSIS	NA	NA	NA	NA	POSITIVE	NO
k__Bacteria|p__Bacteroidetes|c__Bacteroidia|o__Bacteroidales|f__Prevotellaceae|g__Prevotella|s__Prevotella_copri	feature_452	32066758	CIRRHOSIS	NA	NA	NA	NA	POSITIVE	NO
k__Bacteria|p__Bacteroidetes|c__Bacteroidia|o__Bacteroidales|f__Rikenellaceae	feature_274	32066758	CIRRHOSIS	NA	NA	NA	NA	POSITIVE	NO
k__Bacteria|p__Actinobacteria|c__Actinobacteria|o__Coriobacteriales|f__Coriobacteriaceae|g__Atopobium	feature_61	32152478	CIRRHOSIS	NA	NA	NA	NA	POSITIVE	NO
k__Bacteria|p__Bacteroidetes|c__Bacteroidia|o__Bacteroidales|f__Bacteroidaceae	feature_215	32152478	CIRRHOSIS	NA	NA	NA	NA	NEGATIVE	NO
k__Bacteria|p__Bacteroidetes|c__Bacteroidia|o__Bacteroidales|f__Bacteroidaceae|g__Bacteroides|s__Bacteroides_fragilis	feature_519	32152478	CIRRHOSIS	NA	NA	NA	NA	POSITIVE	NO
k__Bacteria|p__Bacteroidetes|c__Bacteroidia|o__Bacteroidales|f__Prevotellaceae	feature_194	32152478	CIRRHOSIS	NA	NA	NA	NA	POSITIVE/NEGATIVE	NO
k__Bacteria|p__Firmicutes	feature_5	32152478	CIRRHOSIS	NA	NA	NA	NA	POSITIVE/NEGATIVE	NO
k__Bacteria|p__Firmicutes|c__Bacilli|o__Lactobacillales|f__Streptococcaceae	feature_28	32152478	CIRRHOSIS	NA	NA	NA	NA	POSITIVE	NO
k__Bacteria|p__Firmicutes|c__Clostridia|o__Clostridiales|f__Lachnospiraceae	feature_27	32152478	CIRRHOSIS	NA	NA	NA	NA	NEGATIVE	NO
k__Bacteria|p__Firmicutes|c__Clostridia|o__Clostridiales|f__Lachnospiraceae|g__Blautia|s__Ruminococcus_obeum	feature_327	32152478	CIRRHOSIS	NA	NA	NA	NA	POSITIVE	NO
k__Bacteria|p__Firmicutes|c__Negativicutes|o__Selenomonadales|f__Veillonellaceae	feature_26	32152478	CIRRHOSIS	NA	NA	NA	NA	POSITIVE	NO
k__Bacteria|p__Firmicutes|c__Negativicutes|o__Selenomonadales|f__Veillonellaceae|g__Dialister	feature_373	32152478	CIRRHOSIS	NA	NA	NA	NA	POSITIVE	NO
k__Bacteria|p__Fusobacteria|c__Fusobacteriia|o__Fusobacteriales|f__Fusobacteriaceae	feature_159	32152478	CIRRHOSIS	NA	NA	NA	NA	POSITIVE	NO
k__Bacteria|p__Proteobacteria|c__Gammaproteobacteria|o__Enterobacteriales|f__Enterobacteriaceae	feature_22	32152478	CIRRHOSIS	NA	NA	NA	NA	POSITIVE	NO
k__Bacteria|p__Proteobacteria|c__Gammaproteobacteria|o__Pasteurellales|f__Pasteurellaceae	feature_155	32152478	CIRRHOSIS	NA	NA	NA	NA	POSITIVE	NO
k__Bacteria|p__Firmicutes|c__Bacilli	feature_9	32352707	CIRRHOSIS	NA	NA	NA	NA	POSITIVE	NO
k__Bacteria|p__Firmicutes|c__Bacilli|o__Lactobacillales	feature_15	32352707	CIRRHOSIS	NA	NA	NA	NA	POSITIVE	NO
k__Bacteria|p__Firmicutes|c__Bacilli|o__Lactobacillales|f__Lactobacillaceae	feature_35	32352707	CIRRHOSIS	NA	NA	NA	NA	POSITIVE	NO
k__Bacteria|p__Firmicutes|c__Bacilli|o__Lactobacillales|f__Lactobacillaceae|g__Lactobacillus	feature_56	32352707	CIRRHOSIS	NA	NA	NA	NA	POSITIVE	NO
k__Bacteria|p__Bacteroidetes|c__Bacteroidia|o__Bacteroidales|f__Bacteroidaceae|g__Bacteroides|s__Bacteroides_massiliensis	feature_460	32610095	CIRRHOSIS	NA	NA	NA	NA	NEGATIVE	NO
k__Bacteria|p__Bacteroidetes|c__Bacteroidia|o__Bacteroidales|f__Bacteroidaceae|g__Bacteroides|s__Bacteroides_plebeius	feature_517	32610095	CIRRHOSIS	NA	NA	NA	NA	POSITIVE	NO
k__Bacteria|p__Firmicutes|c__Clostridia|o__Clostridiales|f__Clostridiaceae|g__Clostridium|s__Clostridium_bolteae	feature_570	32610095	CIRRHOSIS	NA	NA	NA	NA	POSITIVE	NO
k__Bacteria|p__Firmicutes|c__Clostridia|o__Clostridiales|f__Lachnospiraceae|g__Dorea|s__Dorea_longicatena	feature_382	32610095	CIRRHOSIS	NA	NA	NA	NA	POSITIVE	NO
k__Bacteria|p__Proteobacteria|c__Gammaproteobacteria|o__Enterobacteriales|f__Enterobacteriaceae|g__Escherichia|s__Escherichia_coli	feature_66	32610095	CIRRHOSIS	NA	NA	NA	NA	POSITIVE	NO
k__Bacteria|p__Proteobacteria|c__Gammaproteobacteria|o__Enterobacteriales|f__Enterobacteriaceae|g__Klebsiella|s__Klebsiella_pneumoniae	feature_77	32610095	CIRRHOSIS	NA	NA	NA	NA	POSITIVE	NO
k__Bacteria|p__Proteobacteria|c__Betaproteobacteria|o__Neisseriales|f__Neisseriaceae|g__Neisseria	feature_734	;32152478;27243236	CIRRHOSIS	NA	NA	NA	NA	POSITIVE/NEGATIVE	NO
k__Bacteria|p__Firmicutes|c__Bacilli|o__Lactobacillales|f__Enterococcaceae	feature_24	;32152478;31558417	CIRRHOSIS	NA	NA	NA	NA	POSITIVE/NEGATIVE	NO
k__Bacteria|p__Firmicutes|c__Clostridia|o__Clostridiales|f__Clostridiaceae|g__Clostridium	feature_53	;32152478;31558417	CIRRHOSIS	NA	NA	NA	NA	POSITIVE/NEGATIVE	NO
k__Bacteria|p__Firmicutes|c__Clostridia|o__Clostridiales|f__Ruminococcaceae	feature_36	31696774;31558417	CIRRHOSIS	NA	NA	NA	NA	POSITIVE/NEGATIVE	NO
k__Bacteria|p__Firmicutes|c__Clostridia|o__Clostridiales	feature_18	24316595	CRC	NA	NA	NA	NA	NEGATIVE	NO
k__Bacteria|p__Bacteroidetes|c__Bacteroidia|o__Bacteroidales|f__Bacteroidaceae|g__Bacteroides|s__Bacteroides_ovatus	feature_461	24828543	CRC	NA	NA	NA	NA	POSITIVE	NO
k__Bacteria|p__Bacteroidetes|c__Bacteroidia|o__Bacteroidales|f__Porphyromonadaceae|g__Odoribacter	feature_443	24828543	CRC	NA	NA	NA	NA	POSITIVE	NO
k__Bacteria|p__Firmicutes|c__Clostridia|o__Clostridiales|f__Lachnospiraceae|g__Anaerostipes	feature_197	24828543	CRC	NA	NA	NA	NA	POSITIVE	NO
k__Bacteria|p__Firmicutes|c__Clostridia|o__Clostridiales|f__Lachnospiraceae|g__Dorea	feature_234	24828543	CRC	NA	NA	NA	NA	NEGATIVE	NO
k__Bacteria|p__Firmicutes|c__Clostridia|o__Clostridiales|f__Lachnospiraceae|g__Oribacterium	feature_1163	24828543	CRC	NA	NA	NA	NA	NEGATIVE	NO
k__Bacteria|p__Firmicutes|c__Clostridia|o__Clostridiales|f__Lachnospiraceae|g__Roseburia	feature_306	24828543	CRC	NA	NA	NA	NA	NEGATIVE	NO
k__Bacteria|p__Firmicutes|c__Erysipelotrichia|o__Erysipelotrichales|f__Erysipelotrichaceae	feature_157	24828543	CRC	NA	NA	NA	NA	POSITIVE	NO
k__Bacteria|p__Actinobacteria|c__Actinobacteria|o__Bifidobacteriales|f__Bifidobacteriaceae|g__Parascardovia	feature_164	25104642	CRC	NA	NA	NA	NA	POSITIVE	NO
k__Bacteria|p__Bacteroidetes|c__Bacteroidia|o__Bacteroidales|f__Porphyromonadaceae	feature_303	25104642	CRC	NA	NA	NA	NA	POSITIVE	NO
k__Bacteria|p__Bacteroidetes|c__Bacteroidia|o__Bacteroidales|f__Porphyromonadaceae|g__Porphyromonas|s__Porphyromonas_asaccharolytica	feature_339	25104642	CRC	NA	NA	NA	NA	POSITIVE	NO
k__Bacteria|p__Firmicutes|c__Bacilli|o__Lactobacillales|f__Streptococcaceae|g__Streptococcus	feature_46	25104642	CRC	NA	NA	NA	NA	POSITIVE	NO
k__Bacteria|p__Firmicutes|c__Clostridia|o__Clostridiales|f__Peptostreptococcaceae	feature_30	25104642	CRC	NA	NA	NA	NA	POSITIVE	NO
k__Bacteria|p__Firmicutes|c__Negativicutes|o__Selenomonadales|f__Veillonellaceae|g__Megamonas	feature_591	25104642	CRC	NA	NA	NA	NA	NEGATIVE	NO
k__Bacteria|p__Firmicutes|c__Negativicutes|o__Selenomonadales|f__Veillonellaceae|g__Mitsuokella	feature_990	25104642	CRC	NA	NA	NA	NA	NEGATIVE	NO
k__Bacteria|p__Firmicutes|c__Negativicutes|o__Selenomonadales|f__Veillonellaceae|g__Veillonella	feature_44	25104642	CRC	NA	NA	NA	NA	POSITIVE	NO
k__Bacteria|p__Proteobacteria|c__Betaproteobacteria|o__Neisseriales|f__Neisseriaceae	feature_728	25104642	CRC	NA	NA	NA	NA	POSITIVE	NO
k__Bacteria|p__Proteobacteria|c__Gammaproteobacteria|o__Enterobacteriales|f__Enterobacteriaceae	feature_22	25104642	CRC	NA	NA	NA	NA	POSTIVE	NO
k__Bacteria|p__Proteobacteria|c__Gammaproteobacteria|o__Enterobacteriales|f__Enterobacteriaceae|g__Enterobacter	feature_39	25104642	CRC	NA	NA	NA	NA	POSITIVE	NO
k__Bacteria|p__Proteobacteria|c__Gammaproteobacteria|o__Pseudomonadales|f__Pseudomonadaceae	feature_1060	25104642	CRC	NA	NA	NA	NA	POSITIVE	NO
k__Bacteria|p__Bacteroidetes|c__Bacteroidia|o__Bacteroidales|f__Rikenellaceae	feature_274	26170900	CRC	NA	NA	NA	NA	NEGATIVE	NO
k__Bacteria|p__Fusobacteria|c__Fusobacteriia|o__Fusobacteriales|f__Fusobacteriaceae|g__Fusobacterium|s__Fusobacterium_nucleatum	feature_1033	26811607	CRC	NA	NA	NA	NA	POSITIVE	NO
k__Bacteria|p__Bacteroidetes|c__Bacteroidia|o__Bacteroidales|f__Porphyromonadaceae|g__Butyricimonas	feature_941	29687353	CRC	NA	NA	NA	NA	POSITIVE	NO
k__Bacteria|p__Bacteroidetes|c__Bacteroidia|o__Bacteroidales|f__Porphyromonadaceae|g__Parabacteroides	feature_376	29687353	CRC	NA	NA	NA	NA	POSITIVE	NO
k__Bacteria|p__Firmicutes|c__Clostridia|o__Clostridiales|f__Clostridiaceae	feature_32	29687353	CRC	NA	NA	NA	NA	POSITIVE	NO
k__Bacteria|p__Firmicutes|c__Clostridia|o__Clostridiales|f__Clostridiaceae|g__Clostridium	feature_53	29687353	CRC	NA	NA	NA	NA	POSITIVE	NO
k__Bacteria|p__Firmicutes|c__Clostridia|o__Clostridiales|f__Eubacteriaceae|g__Eubacterium	feature_310	29687353	CRC	NA	NA	NA	NA	POSITIVE	NO
k__Bacteria|p__Firmicutes|c__Clostridia|o__Clostridiales|f__Peptostreptococcaceae|g__Peptostreptococcus	feature_612	29687353	CRC	NA	NA	NA	NA	POSITIVE	NO
k__Bacteria|p__Proteobacteria|c__Betaproteobacteria|o__Burkholderiales|f__Oxalobacteraceae|g__Oxalobacter	feature_448	29687353	CRC	NA	NA	NA	NA	POSITIVE	NO
k__Bacteria|p__Proteobacteria|c__Deltaproteobacteria|o__Desulfovibrionales|f__Desulfovibrionaceae|g__Bilophila	feature_447	29687353	CRC	NA	NA	NA	NA	POSITIVE	NO
k__Bacteria|p__Verrucomicrobia|c__Verrucomicrobiae|o__Verrucomicrobiales|f__Verrucomicrobiaceae|g__Akkermansia	feature_377	29687353	CRC	NA	NA	NA	NA	POSITIVE	NO
k__Bacteria|p__Proteobacteria|c__Epsilonproteobacteria|o__Campylobacterales|f__Campylobacteraceae|g__Campylobacter	feature_316	30377189	CRC	NA	NA	NA	NA	POSITIVE	NO
k__Bacteria|p__Bacteroidetes|c__Bacteroidia|o__Bacteroidales|f__Bacteroidaceae|g__Bacteroides|s__Bacteroides_coprocola	feature_515	31171880	CRC	NA	NA	NA	NA	POSITIVE	NO
k__Bacteria|p__Bacteroidetes|c__Bacteroidia|o__Bacteroidales|f__Bacteroidaceae|g__Bacteroides|s__Bacteroides_coprophilus	feature_1052	31171880	CRC	NA	NA	NA	NA	POSITIVE	NO
k__Bacteria|p__Bacteroidetes|c__Bacteroidia|o__Bacteroidales|f__Bacteroidaceae|g__Bacteroides|s__Bacteroides_plebeius	feature_517	31171880	CRC	NA	NA	NA	NA	POSITIVE	NO
k__Bacteria|p__Firmicutes|c__Clostridia|o__Clostridiales|f__Clostridiales_noname|g__Clostridiales_noname|s__Bacteroides_pectinophilus	feature_1397	31171880	CRC	NA	NA	NA	NA	NEGATIVE	NO
k__Bacteria|p__Firmicutes|c__Clostridia|o__Clostridiales|f__Clostridiales_noname|g__Pseudoflavonifractor|s__Pseudoflavonifractor_capillosus	feature_483	31171880	CRC	NA	NA	NA	NA	POSITIVE	NO
k__Bacteria|p__Firmicutes|c__Erysipelotrichia|o__Erysipelotrichales|f__Erysipelotrichaceae|g__Holdemania|s__Holdemania_filiformis	feature_478	31171880	CRC	NA	NA	NA	NA	POSITIVE	NO
k__Bacteria|p__Firmicutes	feature_5	31281534	CRC	NA	NA	NA	NA	NEGATIVE	NO
k__Bacteria|p__Firmicutes|c__Clostridia|o__Clostridiales|f__Clostridiales_Family_XI_Incertae_Sedis|g__Parvimonas	feature_553	31281534	CRC	NA	NA	NA	NA	POSITIVE	NO
k__Bacteria|p__Proteobacteria	feature_3	31281534	CRC	NA	NA	NA	NA	POSITIVE	NO
k__Bacteria|p__Firmicutes|c__Clostridia|o__Clostridiales|f__Clostridiaceae|g__Clostridium|s__Clostridium_bolteae	feature_570	31370880	CRC	NA	NA	NA	NA	POSITIVE	NO
k__Bacteria|p__Firmicutes|c__Clostridia|o__Clostridiales|f__Clostridiaceae|g__Clostridium|s__Clostridium_clostridioforme	feature_403	31370880	CRC	NA	NA	NA	NA	POSITIVE	NO
k__Bacteria|p__Firmicutes|c__Clostridia|o__Clostridiales|f__Eubacteriaceae|g__Eubacterium|s__Eubacterium_eligens	feature_325	31370880	CRC	NA	NA	NA	NA	NEGATIVE	NO
k__Bacteria|p__Firmicutes|c__Clostridia|o__Clostridiales|f__Eubacteriaceae|g__Eubacterium|s__Eubacterium_hallii	feature_381	31370880	CRC	NA	NA	NA	NA	NEGATIVE	NO
k__Bacteria|p__Firmicutes|c__Clostridia|o__Clostridiales|f__Eubacteriaceae|g__Eubacterium|s__Eubacterium_ventriosum	feature_516	31370880	CRC	NA	NA	NA	NA	NEGATIVE	NO
k__Bacteria|p__Firmicutes|c__Clostridia|o__Clostridiales|f__Lachnospiraceae|g__Anaerostipes|s__Anaerostipes_hadrus	feature_383	31370880	CRC	NA	NA	NA	NA	NEGATIVE	NO
k__Bacteria|p__Firmicutes|c__Clostridia|o__Clostridiales|f__Lachnospiraceae|g__Blautia|s__Ruminococcus_torques	feature_246	31370880	CRC	NA	NA	NA	NA	NEGATIVE	NO
k__Bacteria|p__Firmicutes|c__Clostridia|o__Clostridiales|f__Lachnospiraceae|g__Coprococcus|s__Coprococcus_eutactus	feature_565	31370880	CRC	NA	NA	NA	NA	NEGATIVE	NO
k__Bacteria|p__Firmicutes|c__Clostridia|o__Clostridiales|f__Lachnospiraceae|g__Lachnospiraceae_noname|s__Lachnospiraceae_bacterium_7_1_58FAA	feature_330	31370880	CRC	NA	NA	NA	NA	POSITIVE	NO
k__Bacteria|p__Firmicutes|c__Clostridia|o__Clostridiales|f__Lachnospiraceae|g__Roseburia|s__Roseburia_intestinalis	feature_321	31370880	CRC	NA	NA	NA	NA	NEGATIVE	NO
k__Bacteria|p__Bacteroidetes|c__Bacteroidia|o__Bacteroidales|f__Prevotellaceae|g__Prevotella	feature_196	31582724	CRC	NA	NA	NA	NA	NEGATIVE	NO
k__Bacteria|p__Firmicutes|c__Bacilli|o__Lactobacillales|f__Enterococcaceae|g__Enterococcus	feature_42	31582724	CRC	NA	NA	NA	NA	POSITIVE	NO
k__Bacteria|p__Firmicutes|c__Clostridia|o__Clostridiales|f__Ruminococcaceae|g__Ruminococcus	feature_309	31582724	CRC	NA	NA	NA	NA	POSITIVE	NO
k__Bacteria|p__Proteobacteria|c__Gammaproteobacteria|o__Pasteurellales|f__Pasteurellaceae|g__Haemophilus	feature_161	31582724	CRC	NA	NA	NA	NA	NEGATIVE	NO
k__Bacteria|p__Proteobacteria|c__Gammaproteobacteria|o__Pseudomonadales|f__Pseudomonadaceae|g__Pseudomonas	feature_1062	31582724	CRC	NA	NA	NA	NA	NEGATIVE	NO
k__Bacteria|p__Actinobacteria|c__Actinobacteria|o__Bifidobacteriales|f__Bifidobacteriaceae|g__Bifidobacterium|s__Bifidobacterium_adolescentis	feature_255	31699194	CRC	NA	NA	NA	NA	NEGATIVE	NO
k__Bacteria|p__Actinobacteria|c__Actinobacteria|o__Bifidobacteriales|f__Bifidobacteriaceae|g__Bifidobacterium|s__Bifidobacterium_breve	feature_73	31699194	CRC	NA	NA	NA	NA	NEGATIVE	NO
k__Bacteria|p__Actinobacteria|c__Actinobacteria|o__Coriobacteriales|f__Coriobacteriaceae|g__Collinsella|s__Collinsella_aerofaciens	feature_390	31699194	CRC	NA	NA	NA	NA	NEGATIVE	NO
k__Bacteria|p__Firmicutes|c__Clostridia|o__Clostridiales|f__Lachnospiraceae|g__Blautia|s__Blautia_producta	feature_911	31699194	CRC	NA	NA	NA	NA	NEGATIVE	NO
k__Bacteria|p__Firmicutes|c__Clostridia|o__Clostridiales|f__Lachnospiraceae|g__Dorea|s__Dorea_formicigenerans	feature_476	31699194	CRC	NA	NA	NA	NA	NEGATIVE	NO
k__Bacteria|p__Firmicutes|c__Clostridia|o__Clostridiales|f__Lachnospiraceae|g__Dorea|s__Dorea_longicatena	feature_382	31699194	CRC	NA	NA	NA	NA	NEGATIVE	NO
k__Bacteria|p__Firmicutes|c__Clostridia|o__Clostridiales|f__Ruminococcaceae|g__Faecalibacterium|s__Faecalibacterium_prausnitzii	feature_379	31699194	CRC	NA	NA	NA	NA	NEGATIVE	NO
k__Bacteria|p__Firmicutes|c__Clostridia|o__Clostridiales|f__Ruminococcaceae|g__Ruminococcus|s__Ruminococcus_bromii	feature_323	31699194	CRC	NA	NA	NA	NA	NEGATIVE	NO
k__Bacteria|p__Firmicutes|c__Clostridia|o__Clostridiales|f__Ruminococcaceae|g__Ruminococcus|s__Ruminococcus_callidus	feature_397	31699194	CRC	NA	NA	NA	NA	NEGATIVE	NO
k__Bacteria|p__Bacteroidetes|c__Bacteroidia|o__Bacteroidales|f__Bacteroidaceae|g__Bacteroides|s__Bacteroides_clarus	feature_477	31719139	CRC	NA	NA	NA	NA	POSITIVE	NO
k__Bacteria|p__Bacteroidetes|c__Bacteroidia|o__Bacteroidales|f__Bacteroidaceae|g__Bacteroides|s__Bacteroides_eggerthii	feature_520	31719139	CRC	NA	NA	NA	NA	POSITIVE	NO
k__Bacteria|p__Bacteroidetes|c__Bacteroidia|o__Bacteroidales|f__Bacteroidaceae|g__Bacteroides|s__Bacteroides_fragilis	feature_519	31719139	CRC	NA	NA	NA	NA	POSITIVE	NO
k__Bacteria|p__Bacteroidetes|c__Bacteroidia|o__Bacteroidales|f__Bacteroidaceae|g__Bacteroides|s__Bacteroides_intestinalis	feature_556	31719139	CRC	NA	NA	NA	NA	POSITIVE	NO
k__Bacteria|p__Bacteroidetes|c__Bacteroidia|o__Bacteroidales|f__Porphyromonadaceae|g__Odoribacter|s__Odoribacter_splanchnicus	feature_464	31719139	CRC	NA	NA	NA	NA	POSITIVE	NO
k__Bacteria|p__Bacteroidetes|c__Bacteroidia|o__Bacteroidales|f__Porphyromonadaceae|g__Parabacteroides|s__Parabacteroides_distasonis	feature_479	31719139	CRC	NA	NA	NA	NA	POSITIVE	NO
k__Bacteria|p__Bacteroidetes|c__Bacteroidia|o__Bacteroidales|f__Prevotellaceae|g__Prevotella|s__Prevotella_copri	feature_452	31719139	CRC	NA	NA	NA	NA	NEGATIVE	NO
k__Bacteria|p__Firmicutes|c__Bacilli|o__Lactobacillales|f__Streptococcaceae|g__Streptococcus|s__Streptococcus_parasanguinis	feature_79	31719139	CRC	NA	NA	NA	NA	POSITIVE	NO
k__Bacteria|p__Firmicutes|c__Clostridia|o__Clostridiales|f__Clostridiales_Family_XI_Incertae_Sedis|g__Parvimonas|s__Parvimonas_micra	feature_564	31719139	CRC	NA	NA	NA	NA	POSITIVE	NO
k__Bacteria|p__Firmicutes|c__Clostridia|o__Clostridiales|f__Clostridiales_noname|g__Flavonifractor|s__Flavonifractor_plautii	feature_334	31719139	CRC	NA	NA	NA	NA	POSITIVE	NO
k__Bacteria|p__Firmicutes|c__Clostridia|o__Clostridiales|f__Eubacteriaceae|g__Eubacterium|s__Eubacterium_rectale	feature_333	31719139	CRC	NA	NA	NA	NA	NEGATIVE	NO
k__Bacteria|p__Firmicutes|c__Clostridia|o__Clostridiales|f__Peptostreptococcaceae|g__Peptostreptococcus|s__Peptostreptococcus_stomatis	feature_634	31719139	CRC	NA	NA	NA	NA	POSITIVE	NO
k__Bacteria|p__Firmicutes|c__Negativicutes|o__Selenomonadales|f__Veillonellaceae|g__Megasphaera|s__Megasphaera_elsdenii	feature_1398	31719139	CRC	NA	NA	NA	NA	NEGATIVE	NO
k__Bacteria|p__Firmicutes|c__Negativicutes|o__Selenomonadales|f__Veillonellaceae|g__Veillonella|s__Veillonella_parvula	feature_76	31719139	CRC	NA	NA	NA	NA	POSITIVE	NO
k__Bacteria|p__Proteobacteria|c__Gammaproteobacteria|o__Enterobacteriales|f__Enterobacteriaceae|g__Escherichia|s__Escherichia_coli	feature_66	31719139	CRC	NA	NA	NA	NA	POSITIVE	NO
k__Bacteria|p__Verrucomicrobia|c__Verrucomicrobiae|o__Verrucomicrobiales|f__Verrucomicrobiaceae|g__Akkermansia|s__Akkermansia_muciniphila	feature_396	31719139	CRC	NA	NA	NA	NA	POSITIVE	NO
k__Bacteria|p__Actinobacteria|c__Actinobacteria|o__Bifidobacteriales|f__Bifidobacteriaceae|g__Parascardovia|s__Parascardovia_denticolens	feature_174	31971861	CRC	NA	NA	NA	NA	POSITIVE	NO
k__Bacteria|p__Firmicutes|c__Bacilli|o__Bacillales|f__Bacillales_noname|g__Gemella|s__Gemella_haemolysans	feature_201	31971861	CRC	NA	NA	NA	NA	POSITIVE	NO
k__Bacteria|p__Firmicutes|c__Bacilli|o__Bacillales|f__Bacillales_noname|g__Gemella|s__Gemella_morbillorum	feature_624	31971861	CRC	NA	NA	NA	NA	POSITIVE	NO
k__Bacteria|p__Firmicutes|c__Clostridia|o__Clostridiales|f__Clostridiales_Family_XI_Incertae_Sedis|g__Anaerococcus|s__Anaerococcus_vaginalis	feature_633	31971861	CRC	NA	NA	NA	NA	POSITIVE	NO
k__Bacteria|p__Firmicutes|c__Clostridia|o__Clostridiales|f__Lachnospiraceae|g__Butyrivibrio|s__Butyrivibrio_crossotus	feature_668	31971861	CRC	NA	NA	NA	NA	POSITIVE	NO
k__Bacteria|p__Firmicutes|c__Clostridia|o__Clostridiales|f__Lachnospiraceae|g__Roseburia|s__Roseburia_inulinivorans	feature_386	31971861	CRC	NA	NA	NA	NA	NEGATIVE	NO
k__Bacteria|p__Firmicutes|c__Erysipelotrichia|o__Erysipelotrichales|f__Erysipelotrichaceae|g__Coprobacillus	feature_163	31971861	CRC	NA	NA	NA	NA	POSITIVE	NO
k__Bacteria|p__Firmicutes|c__Erysipelotrichia|o__Erysipelotrichales|f__Erysipelotrichaceae|g__Erysipelotrichaceae_noname|s__Clostridium_ramosum	feature_208	31971861	CRC	NA	NA	NA	NA	POSITIVE	NO
k__Bacteria|p__Proteobacteria|c__Gammaproteobacteria|o__Pasteurellales|f__Pasteurellaceae|g__Haemophilus|s__Haemophilus_parainfluenzae	feature_169	31971861	CRC	NA	NA	NA	NA	POSITIVE	NO
k__Bacteria|p__Bacteroidetes|c__Bacteroidia|o__Bacteroidales|f__Bacteroidaceae|g__Bacteroides|s__Bacteroides_uniformis	feature_392	24828543;26170900;	CRC	NA	NA	NA	NA	POSITIVE/NEGATIVE	NO
k__Bacteria|p__Firmicutes|c__Clostridia|o__Clostridiales|f__Lachnospiraceae|g__Coprococcus	feature_308	27171425;24828543	CRC	NA	NA	NA	NA	POSITIVE/NEGATIVE	NO
k__Bacteria|p__Firmicutes|c__Clostridia|o__Clostridiales|f__Lachnospiraceae	feature_27	29687353;25104642	CRC	NA	NA	NA	NA	POSITIVE/NEGATIVE	NO
k__Bacteria|p__Firmicutes|c__Clostridia|o__Clostridiales|f__Ruminococcaceae	feature_36	29687353;26170900	CRC	NA	NA	NA	NA	POSITIVE/NEGATIVE	NO
k__Bacteria|p__Actinobacteria	feature_4	31281534;31555583	CRC	NA	NA	NA	NA	POSITIVE/NEGATIVE	NO
k__Bacteria|p__Actinobacteria|c__Actinobacteria	feature_8	31281534;31555583	CRC	NA	NA	NA	NA	POSITIVE/NEGATIVE	NO
k__Bacteria|p__Bacteroidetes|c__Bacteroidia|o__Bacteroidales|f__Bacteroidaceae|g__Bacteroides	feature_217	31582724;25104642	CRC	NA	NA	NA	NA	POSITIVE/NEGATIVE	NO
k__Bacteria|p__Bacteroidetes|c__Bacteroidia|o__Bacteroidales|f__Bacteroidaceae|g__Bacteroides|s__Bacteroides_ovatus	feature_461	11777829	IBD	IBD	NA	NA	NA	POSITIVE	NO
k__Bacteria|p__Actinobacteria|c__Actinobacteria|o__Bifidobacteriales	feature_14	20816835	IBD	CD	NA	NA	NA	POSITIVE	NO
k__Bacteria|p__Actinobacteria|c__Actinobacteria|o__Coriobacteriales	feature_21	20816835	IBD	CD	NA	NA	NA	POSITIVE	NO
k__Bacteria|p__Bacteroidetes|c__Bacteroidia|o__Bacteroidales|f__Porphyromonadaceae	feature_303	20816835	IBD	CD	NA	NA	NA	POSITIVE/NEGATIVE	NO
k__Bacteria|p__Bacteroidetes|c__Bacteroidia|o__Bacteroidales|f__Prevotellaceae	feature_194	20816835	IBD	UC	NA	NA	NA	NEGATIVE	NO
k__Bacteria|p__Firmicutes|c__Clostridia|o__Clostridiales|f__Ruminococcaceae	feature_36	20816835	IBD	IBD	NA	NA	NA	POSITIVE/NEGATIVE	NO
k__Bacteria|p__Firmicutes|c__Negativicutes|o__Selenomonadales|f__Acidaminococcaceae|g__Acidaminococcus	feature_162	20816835	IBD	CD	NA	NA	NA	POSITIVE	NO
k__Bacteria|p__Actinobacteria|c__Actinobacteria|o__Actinomycetales	feature_20	22191064	IBD	CD	NA	NA	NA	POSITIVE	NO
k__Bacteria|p__Actinobacteria|c__Actinobacteria|o__Actinomycetales|f__Micrococcaceae	feature_31	22191064	IBD	CD	NA	NA	NA	POSITIVE	NO
k__Bacteria|p__Actinobacteria|c__Actinobacteria|o__Actinomycetales|f__Propionibacteriaceae	feature_34	22191064	IBD	CD	NA	NA	NA	POSITIVE	NO
k__Bacteria|p__Bacteroidetes|c__Bacteroidia|o__Bacteroidales	feature_192	22191064	IBD	CD	NA	NA	NA	POSITIVE	NO
k__Bacteria|p__Bacteroidetes|c__Bacteroidia|o__Bacteroidales|f__Bacteroidaceae	feature_215	22191064	IBD	IBD	NA	NA	NA	POSITIVE	NO
k__Bacteria|p__Bacteroidetes|c__Bacteroidia|o__Bacteroidales|f__Bacteroidaceae|g__Bacteroides|s__Bacteroides_eggerthii	feature_520	22191064	IBD	CD	NA	NA	NA	POSITIVE	NO
k__Bacteria|p__Bacteroidetes|c__Bacteroidia|o__Bacteroidales|f__Bacteroidaceae|g__Bacteroides|s__Bacteroides_fragilis	feature_519	22191064	IBD	CD	NA	NA	NA	POSITIVE	NO
k__Bacteria|p__Bacteroidetes|c__Bacteroidia|o__Bacteroidales|f__Bacteroidaceae|g__Bacteroides|s__Bacteroides_uniformis	feature_392	22191064	IBD	CD	NA	NA	NA	POSITIVE	NO
k__Bacteria|p__Firmicutes|c__Bacilli|o__Bacillales	feature_191	22191064	IBD	CD	NA	NA	NA	POSITIVE	NO
k__Bacteria|p__Firmicutes|c__Bacilli|o__Lactobacillales	feature_15	22191064	IBD	CD	NA	NA	NA	POSITIVE	NO
k__Bacteria|p__Firmicutes|c__Bacilli|o__Lactobacillales|f__Enterococcaceae	feature_24	22191064	IBD	CD	NA	NA	NA	POSITIVE	NO
k__Bacteria|p__Firmicutes|c__Bacilli|o__Lactobacillales|f__Lactobacillaceae	feature_35	22191064	IBD	CD	NA	NA	NA	POSITIVE	NO
k__Bacteria|p__Firmicutes|c__Bacilli|o__Lactobacillales|f__Streptococcaceae	feature_28	22191064	IBD	CD	NA	NA	NA	POSITIVE	NO
k__Bacteria|p__Firmicutes|c__Clostridia|o__Clostridiales	feature_18	22191064	IBD	CD	NA	NA	NA	POSITIVE	NO
k__Bacteria|p__Firmicutes|c__Clostridia|o__Clostridiales|f__Clostridiaceae	feature_32	22191064	IBD	CD	NA	NA	NA	POSITIVE	NO
k__Bacteria|p__Firmicutes|c__Clostridia|o__Clostridiales|f__Clostridiaceae|g__Clostridium|s__Clostridium_nexile	feature_202	22191064	IBD	CD	NA	NA	NA	POSITIVE	NO
k__Bacteria|p__Firmicutes|c__Clostridia|o__Clostridiales|f__Eubacteriaceae	feature_301	22191064	IBD	CD	NA	NA	NA	POSITIVE	NO
k__Bacteria|p__Firmicutes|c__Clostridia|o__Clostridiales|f__Eubacteriaceae|g__Eubacterium|s__Eubacterium_rectale	feature_333	22191064	IBD	CD	NA	NA	NA	POSITIVE	NO
k__Bacteria|p__Proteobacteria|c__Epsilonproteobacteria|o__Campylobacterales	feature_298	22191064	IBD	CD	NA	NA	NA	POSITIVE	NO
k__Bacteria|p__Proteobacteria|c__Gammaproteobacteria|o__Enterobacteriales	feature_13	22191064	IBD	CD	NA	NA	NA	POSITIVE	NO
k__Bacteria|p__Proteobacteria|c__Gammaproteobacteria|o__Enterobacteriales|f__Enterobacteriaceae	feature_22	22191064	IBD	CD	NA	NA	NA	POSITIVE	NO
k__Bacteria|p__Proteobacteria|c__Gammaproteobacteria|o__Pasteurellales	feature_151	22191064	IBD	CD	NA	NA	NA	POSITIVE	NO
k__Bacteria|p__Proteobacteria|c__Gammaproteobacteria|o__Pseudomonadales	feature_725	22191064	IBD	CD	NA	NA	NA	POSITIVE	NO
k__Bacteria|p__Proteobacteria|c__Gammaproteobacteria|o__Xanthomonadales	feature_19	22191064	IBD	CD	NA	NA	NA	POSITIVE	NO
k__Bacteria|p__Firmicutes|c__Clostridia|o__Clostridiales|f__Ruminococcaceae|g__Faecalibacterium|s__Faecalibacterium_prausnitzii	feature_379	25152198	IBD	CD	NA	NA	NA	NEGATIVE	NO
k__Bacteria|p__Firmicutes|c__Negativicutes|o__Selenomonadales|f__Veillonellaceae	feature_26	25152198	IBD	CD	NA	NA	NA	POSITIVE	NO
k__Bacteria|p__Fusobacteria|c__Fusobacteriia|o__Fusobacteriales|f__Fusobacteriaceae	feature_159	25152198	IBD	CD	NA	NA	NA	POSITIVE	NO
k__Bacteria|p__Proteobacteria|c__Gammaproteobacteria|o__Pasteurellales|f__Pasteurellaceae	feature_155	25152198	IBD	CD	NA	NA	NA	POSITIVE	NO
k__Bacteria|p__Firmicutes|c__Clostridia|o__Clostridiales|f__Clostridiaceae|g__Clostridium|s__Clostridium_leptum	feature_95	25567118	IBD	IBD	NA	NA	NA	NEGATIVE	NO
k__Bacteria|p__Actinobacteria|c__Actinobacteria|o__Bifidobacteriales|f__Bifidobacteriaceae|g__Bifidobacterium|s__Bifidobacterium_bifidum	feature_67	25764536	IBD	UC	NA	NA	NA	NEGATIVE	NO
k__Bacteria|p__Bacteroidetes|c__Bacteroidia|o__Bacteroidales|f__Bacteroidaceae|g__Bacteroides|s__Bacteroides_dorei	feature_384	26275394	IBD	IBD	NA	NA	NA	POSITIVE/NEGATIVE	NO
k__Bacteria|p__Bacteroidetes|c__Bacteroidia|o__Bacteroidales|f__Bacteroidaceae|g__Bacteroides|s__Bacteroides_vulgatus	feature_220	26275394	IBD	CD	NA	NA	NA	POSITIVE	NO
k__Bacteria|p__Proteobacteria|c__Gammaproteobacteria|o__Pasteurellales|f__Pasteurellaceae|g__Actinobacillus	feature_514	27412252	IBD	CD	NA	NA	NA	POSITIVE	NO
k__Bacteria|p__Firmicutes|c__Clostridia|o__Clostridiales|f__Lachnospiraceae|g__Roseburia|s__Roseburia_hominis	feature_320	27681914	IBD	IBD	NA	NA	NA	NEGATIVE	NO
k__Bacteria|p__Firmicutes|c__Negativicutes|o__Selenomonadales|f__Veillonellaceae|g__Dialister|s__Dialister_invisus	feature_389	27681914	IBD	IBD	NA	NA	NA	NEGATIVE	NO
k__Bacteria|p__Bacteroidetes|c__Bacteroidia|o__Bacteroidales|f__Prevotellaceae|g__Prevotella|s__Prevotella_copri	feature_452	28191884	IBD	CD	NA	NA	NA	NEGATIVE	NO
k__Bacteria|p__Actinobacteria|c__Actinobacteria|o__Coriobacteriales|f__Coriobacteriaceae|g__Collinsella	feature_375	28408358	IBD	CD	NA	NA	NA	POSITIVE	NO
k__Bacteria|p__Bacteroidetes	feature_189	28842640	IBD	IBD	NA	NA	NA	NEGATIVE	NO
k__Bacteria|p__Bacteroidetes|c__Flavobacteriia|o__Flavobacteriales|f__Flavobacteriaceae	feature_729	28842640	IBD	IBD	NA	NA	NA	NEGATIVE	NO
k__Bacteria|p__Firmicutes|c__Clostridia|o__Clostridiales|f__Oscillospiraceae	feature_371	28842640	IBD	IBD	NA	NA	NA	NEGATIVE	NO
k__Bacteria|p__Fusobacteria	feature_148	28842640	IBD	CD/IBD	NA	NA	NA	POSITIVE	NO
k__Bacteria|p__Proteobacteria	feature_3	28842640	IBD	CD/IBD	NA	NA	NA	POSITIVE	NO
k__Bacteria|p__Verrucomicrobia	feature_367	28842640	IBD	CD/IBD	NA	NA	NA	POSITIVE	NO
k__Bacteria|p__Firmicutes|c__Clostridia|o__Clostridiales|f__Lachnospiraceae|g__Blautia|s__Ruminococcus_gnavus	feature_72	28852861	IBD	CD	NA	NA	NA	POSITIVE	NO
k__Bacteria|p__Actinobacteria	feature_4	29404425	IBD	IBD	NA	NA	NA	POSITIVE	NO
k__Bacteria|p__Actinobacteria|c__Actinobacteria	feature_8	29404425	IBD	IBD	NA	NA	NA	POSITIVE	NO
k__Bacteria|p__Firmicutes|c__Bacilli	feature_9	29404425	IBD	IBD	NA	NA	NA	POSITIVE	NO
k__Bacteria|p__Firmicutes|c__Bacilli|o__Lactobacillales|f__Carnobacteriaceae|g__Granulicatella	feature_55	29404425	IBD	IBD	NA	NA	NA	POSITIVE	NO
k__Bacteria|p__Firmicutes|c__Bacilli|o__Lactobacillales|f__Enterococcaceae|g__Enterococcus	feature_42	29404425	IBD	IBD	NA	NA	NA	POSITIVE	NO
k__Bacteria|p__Firmicutes|c__Bacilli|o__Lactobacillales|f__Lactobacillaceae|g__Lactobacillus	feature_56	29404425	IBD	IBD	NA	NA	NA	POSITIVE	NO
k__Bacteria|p__Proteobacteria|c__Epsilonproteobacteria	feature_296	29404425	IBD	IBD	NA	NA	NA	POSITIVE	NO
k__Bacteria|p__Proteobacteria|c__Epsilonproteobacteria|o__Campylobacterales|f__Campylobacteraceae	feature_304	29404425	IBD	IBD	NA	NA	NA	POSITIVE	NO
k__Bacteria|p__Proteobacteria|c__Gammaproteobacteria	feature_7	29404425	IBD	IBD	NA	NA	NA	POSITIVE	NO
k__Bacteria|p__Proteobacteria|c__Gammaproteobacteria|o__Pseudomonadales|f__Pseudomonadaceae	feature_1060	29404425	IBD	IBD	NA	NA	NA	POSITIVE	NO
k__Bacteria|p__Actinobacteria|c__Actinobacteria|o__Actinomycetales|f__Actinomycetaceae|g__Actinomyces	feature_62	30545401	IBD	IBD	NA	NA	NA	POSITIVE	NO
k__Bacteria|p__Actinobacteria|c__Actinobacteria|o__Actinomycetales|f__Micrococcaceae|g__Rothia	feature_52	30545401	IBD	CD	NA	NA	NA	POSITIVE	NO
k__Bacteria|p__Actinobacteria|c__Actinobacteria|o__Bifidobacteriales|f__Bifidobacteriaceae|g__Bifidobacterium	feature_41	30545401	IBD	IBD	NA	NA	NA	POSITIVE	NO
k__Bacteria|p__Actinobacteria|c__Actinobacteria|o__Coriobacteriales|f__Coriobacteriaceae	feature_37	30545401	IBD	IBD	NA	NA	NA	NEGATIVE	NO
k__Bacteria|p__Actinobacteria|c__Actinobacteria|o__Coriobacteriales|f__Coriobacteriaceae|g__Eggerthella	feature_219	30545401	IBD	IBD	NA	NA	NA	POSITIVE	NO
k__Bacteria|p__Firmicutes|c__Bacilli|o__Bacillales|f__Bacillales_noname|g__Gemella	feature_195	30545401	IBD	IBD	NA	NA	NA	POSITIVE	NO
k__Bacteria|p__Firmicutes|c__Bacilli|o__Lactobacillales|f__Carnobacteriaceae	feature_33	30545401	IBD	IBD	NA	NA	NA	POSITIVE	NO
k__Bacteria|p__Firmicutes|c__Bacilli|o__Lactobacillales|f__Streptococcaceae|g__Streptococcus	feature_46	30545401	IBD	IBD	NA	NA	NA	POSITIVE	NO
k__Bacteria|p__Firmicutes|c__Clostridia	feature_12	30545401	IBD	IBD	NA	NA	NA	NEGATIVE	NO
k__Bacteria|p__Firmicutes|c__Clostridia|o__Clostridiales|f__Clostridiaceae|g__Clostridium	feature_53	30545401	IBD	IBD	NA	NA	NA	POSITIVE/NEGATIVE	NO
k__Bacteria|p__Firmicutes|c__Erysipelotrichia|o__Erysipelotrichales|f__Erysipelotrichaceae|g__Turicibacter	feature_803	30545401	IBD	CD	NA	NA	NA	NEGATIVE	NO
k__Bacteria|p__Actinobacteria|c__Actinobacteria|o__Coriobacteriales|f__Coriobacteriaceae|g__Adlercreutzia	feature_552	31098399	IBD	CD	NA	NA	NA	POSITIVE	NO
k__Bacteria|p__Actinobacteria|c__Actinobacteria|o__Coriobacteriales|f__Coriobacteriaceae|g__Coriobacteriaceae_noname	feature_1093	31098399	IBD	UC	NA	NA	NA	POSITIVE	NO
k__Bacteria|p__Actinobacteria|c__Actinobacteria|o__Coriobacteriales|f__Coriobacteriaceae|g__Olsenella	feature_615	31098399	IBD	CD	NA	NA	NA	NEGATIVE	NO
k__Bacteria|p__Bacteroidetes|c__Bacteroidia|o__Bacteroidales|f__Bacteroidaceae|g__Bacteroides	feature_217	31098399	IBD	CD/IBD	NA	NA	NA	NEGATIVE	NO
k__Bacteria|p__Bacteroidetes|c__Bacteroidia|o__Bacteroidales|f__Bacteroidales_noname	feature_436	31098399	IBD	CD	NA	NA	NA	POSITIVE	NO
k__Bacteria|p__Bacteroidetes|c__Bacteroidia|o__Bacteroidales|f__Bacteroidales_noname|g__Bacteroidales_noname	feature_445	31098399	IBD	CD	NA	NA	NA	POSITIVE	NO
k__Bacteria|p__Bacteroidetes|c__Bacteroidia|o__Bacteroidales|f__Porphyromonadaceae|g__Barnesiella	feature_442	31098399	IBD	CD	NA	NA	NA	POSITIVE	NO
k__Bacteria|p__Bacteroidetes|c__Bacteroidia|o__Bacteroidales|f__Porphyromonadaceae|g__Odoribacter	feature_443	31098399	IBD	CD	NA	NA	NA	POSITIVE	NO
k__Bacteria|p__Bacteroidetes|c__Bacteroidia|o__Bacteroidales|f__Porphyromonadaceae|g__Parabacteroides	feature_376	31098399	IBD	CD	NA	NA	NA	POSITIVE	NO
k__Bacteria|p__Bacteroidetes|c__Bacteroidia|o__Bacteroidales|f__Prevotellaceae|g__Paraprevotella	feature_441	31098399	IBD	CD	NA	NA	NA	POSITIVE/NEGATIVE	NO
k__Bacteria|p__Bacteroidetes|c__Bacteroidia|o__Bacteroidales|f__Prevotellaceae|g__Prevotella	feature_196	31098399	IBD	CD	NA	NA	NA	NEGATIVE	NO
k__Bacteria|p__Bacteroidetes|c__Bacteroidia|o__Bacteroidales|f__Rikenellaceae|g__Alistipes	feature_276	31098399	IBD	CD	NA	NA	NA	POSITIVE	NO
k__Bacteria|p__Firmicutes|c__Bacilli|o__Lactobacillales|f__Leuconostocaceae|g__Leuconostoc	feature_666	31098399	IBD	CD	NA	NA	NA	POSITIVE	NO
k__Bacteria|p__Firmicutes|c__Clostridia|o__Clostridiales|f__Clostridiaceae|g__Butyricicoccus	feature_1084	31098399	IBD	CD	NA	NA	NA	NEGATIVE	NO
k__Bacteria|p__Firmicutes|c__Clostridia|o__Clostridiales|f__Clostridiaceae|g__Clostridiaceae_noname	feature_703	31098399	IBD	CD	NA	NA	NA	POSITIVE/NEGATIVE	NO
k__Bacteria|p__Firmicutes|c__Clostridia|o__Clostridiales|f__Clostridiales_Family_XI_Incertae_Sedis|g__Parvimonas	feature_553	31098399	IBD	UC	NA	NA	NA	NEGATIVE	NO
k__Bacteria|p__Firmicutes|c__Clostridia|o__Clostridiales|f__Clostridiales_noname|g__Flavonifractor	feature_312	31098399	IBD	CD	NA	NA	NA	POSITIVE/NEGATIVE	NO
k__Bacteria|p__Firmicutes|c__Clostridia|o__Clostridiales|f__Eubacteriaceae|g__Eubacterium	feature_310	31098399	IBD	CD	NA	NA	NA	POSITIVE	NO
k__Bacteria|p__Firmicutes|c__Clostridia|o__Clostridiales|f__Lachnospiraceae|g__Anaerostipes	feature_197	31098399	IBD	IBD	NA	NA	NA	POSITIVE	NO
k__Bacteria|p__Firmicutes|c__Clostridia|o__Clostridiales|f__Lachnospiraceae|g__Butyrivibrio	feature_663	31098399	IBD	IBD	NA	NA	NA	NEGATIVE	NO
k__Bacteria|p__Firmicutes|c__Clostridia|o__Clostridiales|f__Lachnospiraceae|g__Dorea	feature_234	31098399	IBD	IBD	NA	NA	NA	POSITIVE	NO
k__Bacteria|p__Firmicutes|c__Clostridia|o__Clostridiales|f__Lachnospiraceae|g__Lachnospiraceae_noname	feature_63	31098399	IBD	CD	NA	NA	NA	POSITIVE	NO
k__Bacteria|p__Firmicutes|c__Clostridia|o__Clostridiales|f__Ruminococcaceae|g__Anaerotruncus	feature_614	31098399	IBD	UC/CD	NA	NA	NA	POSITIVE/NEGATIVE	NO
k__Bacteria|p__Firmicutes|c__Erysipelotrichia|o__Erysipelotrichales|f__Erysipelotrichaceae|g__Catenibacterium	feature_851	31098399	IBD	UC/CD	NA	NA	NA	POSITIVE/NEGATIVE	NO
k__Bacteria|p__Firmicutes|c__Erysipelotrichia|o__Erysipelotrichales|f__Erysipelotrichaceae|g__Coprobacillus	feature_163	31098399	IBD	UC/CD	NA	NA	NA	POSITIVE/NEGATIVE	NO
k__Bacteria|p__Firmicutes|c__Negativicutes|o__Selenomonadales|f__Acidaminococcaceae|g__Phascolarctobacterium	feature_439	31098399	IBD	CD	NA	NA	NA	NEGATIVE	NO
k__Bacteria|p__Firmicutes|c__Negativicutes|o__Selenomonadales|f__Veillonellaceae|g__Dialister	feature_373	31098399	IBD	CD	NA	NA	NA	POSITIVE	NO
k__Bacteria|p__Firmicutes|c__Negativicutes|o__Selenomonadales|f__Veillonellaceae|g__Megamonas	feature_591	31098399	IBD	CD	NA	NA	NA	POSITIVE/NEGATIVE	NO
k__Bacteria|p__Firmicutes|c__Negativicutes|o__Selenomonadales|f__Veillonellaceae|g__Megasphaera	feature_49	31098399	IBD	CD	NA	NA	NA	NEGATIVE	NO
k__Bacteria|p__Firmicutes|c__Negativicutes|o__Selenomonadales|f__Veillonellaceae|g__Mitsuokella	feature_990	31098399	IBD	CD	NA	NA	NA	NEGATIVE	NO
k__Bacteria|p__Firmicutes|c__Negativicutes|o__Selenomonadales|f__Veillonellaceae|g__Veillonella	feature_44	31098399	IBD	IBD	NA	NA	NA	POSITIVE	NO
k__Bacteria|p__Fusobacteria|c__Fusobacteriia|o__Fusobacteriales|f__Fusobacteriaceae|g__Fusobacterium	feature_167	31098399	IBD	CD	NA	NA	NA	POSITIVE/NEGATIVE	NO
k__Bacteria|p__Proteobacteria|c__Betaproteobacteria|o__Burkholderiales|f__Burkholderiales_noname	feature_300	31098399	IBD	CD	NA	NA	NA	POSITIVE	NO
k__Bacteria|p__Proteobacteria|c__Betaproteobacteria|o__Burkholderiales|f__Burkholderiales_noname|g__Burkholderiales_noname	feature_307	31098399	IBD	CD	NA	NA	NA	POSITIVE	NO
k__Bacteria|p__Proteobacteria|c__Betaproteobacteria|o__Burkholderiales|f__Sutterellaceae	feature_299	31098399	IBD	CD	NA	NA	NA	POSITIVE/NEGATIVE	NO
k__Bacteria|p__Proteobacteria|c__Betaproteobacteria|o__Burkholderiales|f__Sutterellaceae|g__Parasutterella	feature_305	31098399	IBD	CD	NA	NA	NA	POSITIVE	NO
k__Bacteria|p__Proteobacteria|c__Deltaproteobacteria|o__Desulfovibrionales|f__Desulfovibrionaceae|g__Bilophila	feature_447	31098399	IBD	CD	NA	NA	NA	POSITIVE	NO
k__Bacteria|p__Proteobacteria|c__Deltaproteobacteria|o__Desulfovibrionales|f__Desulfovibrionaceae|g__Desulfovibrio	feature_513	31098399	IBD	CD	NA	NA	NA	POSITIVE/NEGATIVE	NO
k__Bacteria|p__Proteobacteria|c__Epsilonproteobacteria|o__Campylobacterales|f__Campylobacteraceae|g__Campylobacter	feature_316	31098399	IBD	CD	NA	NA	NA	POSITIVE	NO
k__Bacteria|p__Proteobacteria|c__Gammaproteobacteria|o__Enterobacteriales|f__Enterobacteriaceae|g__Citrobacter	feature_64	31098399	IBD	IBD	NA	NA	NA	POSITIVE/NEGATIVE	NO
k__Bacteria|p__Proteobacteria|c__Gammaproteobacteria|o__Enterobacteriales|f__Enterobacteriaceae|g__Enterobacter	feature_39	31098399	IBD	UC/CD	NA	NA	NA	POSITIVE/NEGATIVE	NO
k__Bacteria|p__Proteobacteria|c__Gammaproteobacteria|o__Enterobacteriales|f__Enterobacteriaceae|g__Escherichia	feature_40	31098399	IBD	IBD	NA	NA	NA	POSITIVE	NO
k__Bacteria|p__Proteobacteria|c__Gammaproteobacteria|o__Enterobacteriales|f__Enterobacteriaceae|g__Klebsiella	feature_47	31098399	IBD	CD	NA	NA	NA	POSITIVE	NO
k__Bacteria|p__Proteobacteria|c__Gammaproteobacteria|o__Pasteurellales|f__Pasteurellaceae|g__Haemophilus	feature_161	31098399	IBD	CD	NA	NA	NA	POSITIVE	NO
k__Bacteria|p__Verrucomicrobia|c__Verrucomicrobiae|o__Verrucomicrobiales|f__Verrucomicrobiaceae|g__Akkermansia	feature_377	31098399	IBD	UC/CD	NA	NA	NA	POSITIVE/NEGATIVE	NO
k__Viruses|p__Viruses_noname|c__Viruses_noname|o__Caudovirales|f__Siphoviridae|g__C2likevirus	feature_51	31098399	IBD	CD	NA	NA	NA	NEGATIVE	NO
k__Viruses|p__Viruses_noname|c__Viruses_noname|o__Caudovirales|f__Siphoviridae|g__Siphoviridae_noname	feature_43	31098399	IBD	UC/CD	NA	NA	NA	POSITIVE/NEGATIVE	NO
k__Bacteria|p__Firmicutes|c__Clostridia|o__Clostridiales|f__Clostridiaceae|g__Clostridium|s__Clostridium_bolteae	feature_570	31142855	IBD	IBD	NA	NA	NA	POSITIVE	NO
k__Bacteria|p__Firmicutes|c__Clostridia|o__Clostridiales|f__Clostridiaceae|g__Clostridium|s__Clostridium_hathewayi	feature_326	31142855	IBD	IBD	NA	NA	NA	POSITIVE	NO
k__Bacteria|p__Firmicutes|c__Clostridia|o__Clostridiales|f__Lachnospiraceae|g__Blautia|s__Ruminococcus_torques	feature_246	31142855	IBD	IBD	NA	NA	NA	POSITIVE	NO
k__Bacteria|p__Actinobacteria|c__Actinobacteria|o__Bifidobacteriales|f__Bifidobacteriaceae|g__Bifidobacterium|s__Bifidobacterium_adolescentis	feature_255	31812509	IBD	CD	NA	NA	NA	NEGATIVE	NO
k__Bacteria|p__Actinobacteria|c__Actinobacteria|o__Coriobacteriales|f__Coriobacteriaceae|g__Atopobium	feature_61	31812509	IBD	CD	NA	NA	NA	NEGATIVE	NO
k__Bacteria|p__Actinobacteria|c__Actinobacteria|o__Bifidobacteriales|f__Bifidobacteriaceae	feature_23	25152198;30567928	IBD	CD/UC	NA	NA	NA	POSITIVE/NEGATIVE	NO
k__Bacteria|p__Firmicutes|c__Erysipelotrichia|o__Erysipelotrichales|f__Erysipelotrichaceae	feature_157	25152198;30567928	IBD	CD	NA	NA	NA	POSITIVE/NEGATIVE	NO
k__Bacteria|p__Firmicutes|c__Clostridia|o__Clostridiales|f__Lachnospiraceae	feature_27	30545401;22191064;30567928	IBD	IBD	NA	NA	NA	POSITIVE/NEGATIVE	NO
k__Bacteria|p__Firmicutes	feature_5	30545401;28842640	IBD	CD/IBD	NA	NA	NA	POSITIVE/NEGATIVE	NO
k__Bacteria|p__Actinobacteria|c__Actinobacteria|o__Coriobacteriales|f__Coriobacteriaceae|g__Gordonibacter	feature_607	30545401;31098399	IBD	IBD/CD	NA	NA	NA	POSITIVE/NEGATIVE	NO
k__Bacteria|p__Firmicutes|c__Clostridia|o__Clostridiales|f__Oscillospiraceae|g__Oscillibacter	feature_378	30545401;31098399	IBD	CD	NA	NA	NA	POSITIVE/NEGATIVE	NO
k__Bacteria|p__Firmicutes|c__Clostridia|o__Clostridiales|f__Ruminococcaceae|g__Subdoligranulum	feature_59	30545401;31098399	IBD	IBD	NA	NA	NA	POSITIVE/NEGATIVE	NO
k__Bacteria|p__Firmicutes|c__Clostridia|o__Clostridiales|f__Lachnospiraceae|g__Blautia	feature_45	30545401;31098399;25152198	IBD	IBD/CD	NA	NA	NA	POSITIVE/NEGATIVE	NO
k__Bacteria|p__Firmicutes|c__Clostridia|o__Clostridiales|f__Lachnospiraceae|g__Coprococcus	feature_308	30545401;31098399;25152198	IBD	CD	NA	NA	NA	POSITIVE/NEGATIVE	NO
k__Bacteria|p__Firmicutes|c__Clostridia|o__Clostridiales|f__Ruminococcaceae|g__Faecalibacterium	feature_372	30545401;31098399;28842640;25152198	IBD	IBD	NA	NA	NA	POSITIVE/NEGATIVE	NO
k__Bacteria|p__Firmicutes|c__Clostridia|o__Clostridiales|f__Lachnospiraceae|g__Roseburia	feature_306	31098399;25152198	IBD	CD	NA	NA	NA	POSITIVE/NEGATIVE	NO
k__Bacteria|p__Firmicutes|c__Clostridia|o__Clostridiales|f__Ruminococcaceae|g__Ruminococcus	feature_309	31098399;25152198	IBD	CD	NA	NA	NA	POSITIVE/NEGATIVE	NO
k__Bacteria|p__Proteobacteria|c__Betaproteobacteria|o__Burkholderiales|f__Sutterellaceae|g__Sutterella	feature_440	31098399;28842640	IBD	CD/IBD	NA	NA	NA	POSITIVE/NEGATIVE	NO
k__Bacteria|p__Firmicutes|c__Clostridia|o__Clostridiales|f__Clostridiales_noname	feature_302	31098399;30567928	IBD	IBD	NA	NA	NA	POSITIVE/NEGATIVE	NO
k__Bacteria|p__Firmicutes|c__Clostridia|o__Clostridiales|f__Clostridiales_noname|g__Clostridiales_noname	feature_609	31098399;30567928	IBD	IBD	NA	NA	NA	POSITIVE/NEGATIVE	NO
k__Bacteria|p__Firmicutes|c__Negativicutes|o__Selenomonadales|f__Acidaminococcaceae	feature_156	31098399;30567928	IBD	CD/UC	NA	NA	NA	POSITIVE/NEGATIVE	NO
k__Bacteria|p__Actinobacteria|c__Actinobacteria|o__Bifidobacteriales|f__Bifidobacteriaceae|g__Bifidobacterium	feature_41	31257149	T1D	NA	NA	NA	NA	POSITIVE/NEGATIVE	NO
k__Bacteria|p__Actinobacteria|c__Actinobacteria|o__Bifidobacteriales|f__Bifidobacteriaceae|g__Bifidobacterium|s__Bifidobacterium_pseudocatenulatum	feature_235	31257149	T1D	NA	NA	NA	NA	POSITIVE	NO
k__Bacteria|p__Bacteroidetes|c__Bacteroidia|o__Bacteroidales|f__Bacteroidaceae|g__Bacteroides	feature_217	31257149	T1D	NA	NA	NA	NA	POSITIVE/NEGATIVE	NO
k__Bacteria|p__Bacteroidetes|c__Bacteroidia|o__Bacteroidales|f__Bacteroidaceae|g__Bacteroides|s__Bacteroides_vulgatus	feature_220	31257149	T1D	NA	NA	NA	NA	POSITIVE/NEGATIVE	NO
k__Bacteria|p__Bacteroidetes|c__Bacteroidia|o__Bacteroidales|f__Bacteroidaceae|g__Bacteroides|s__Bacteroides_xylanisolvens	feature_525	31257149	T1D	NA	NA	NA	NA	POSITIVE	NO
k__Bacteria|p__Bacteroidetes|c__Bacteroidia|o__Bacteroidales|f__Prevotellaceae|g__Prevotella	feature_196	31257149	T1D	NA	NA	NA	NA	NEGATIVE	NO
k__Bacteria|p__Bacteroidetes|c__Bacteroidia|o__Bacteroidales|f__Prevotellaceae|g__Prevotella|s__Prevotella_copri	feature_452	31257149	T1D	NA	NA	NA	NA	POSITIVE	NO
k__Bacteria|p__Bacteroidetes|c__Bacteroidia|o__Bacteroidales|f__Rikenellaceae|g__Alistipes|s__Alistipes_shahii	feature_468	31257149	T1D	NA	NA	NA	NA	POSITIVE	NO
k__Bacteria|p__Firmicutes|c__Bacilli|o__Lactobacillales|f__Streptococcaceae|g__Lactococcus|s__Lactococcus_lactis	feature_672	31257149	T1D	NA	NA	NA	NA	NEGATIVE	NO
k__Bacteria|p__Firmicutes|c__Bacilli|o__Lactobacillales|f__Streptococcaceae|g__Streptococcus|s__Streptococcus_thermophilus	feature_324	31257149	T1D	NA	NA	NA	NA	NEGATIVE	NO
k__Bacteria|p__Firmicutes|c__Clostridia|o__Clostridiales|f__Eubacteriaceae|g__Eubacterium	feature_310	31257149	T1D	NA	NA	NA	NA	NEGATIVE	NO
k__Bacteria|p__Firmicutes|c__Clostridia|o__Clostridiales|f__Lachnospiraceae|g__Roseburia	feature_306	31257149	T1D	NA	NA	NA	NA	NEGATIVE	NO
k__Bacteria|p__Firmicutes|c__Clostridia|o__Clostridiales|f__Lachnospiraceae|g__Roseburia|s__Roseburia_hominis	feature_320	31257149	T1D	NA	NA	NA	NA	POSITIVE	NO
k__Bacteria|p__Firmicutes|c__Clostridia|o__Clostridiales|f__Ruminococcaceae|g__Faecalibacterium	feature_372	31257149	T1D	NA	NA	NA	NA	NEGATIVE	NO
k__Bacteria|p__Firmicutes|c__Negativicutes|o__Selenomonadales|f__Veillonellaceae|g__Dialister	feature_373	31257149	T1D	NA	NA	NA	NA	POSITIVE	NO
k__Bacteria|p__Firmicutes|c__Negativicutes|o__Selenomonadales|f__Veillonellaceae|g__Veillonella	feature_44	31257149	T1D	NA	NA	NA	NA	POSITIVE	NO
k__Bacteria|p__Proteobacteria|c__Gammaproteobacteria|o__Enterobacteriales|f__Enterobacteriaceae	feature_22	31257149	T1D	NA	NA	NA	NA	POSITIVE	NO
k__Bacteria|p__Proteobacteria|c__Gammaproteobacteria|o__Enterobacteriales|f__Enterobacteriaceae|g__Escherichia	feature_40	31257149	T1D	NA	NA	NA	NA	POSITIVE	NO
k__Bacteria|p__Proteobacteria|c__Gammaproteobacteria|o__Enterobacteriales|f__Enterobacteriaceae|g__Escherichia|s__Escherichia_coli	feature_66	31257149	T1D	NA	NA	NA	NA	POSITIVE	NO
k__Bacteria|p__Proteobacteria|c__Gammaproteobacteria|o__Pasteurellales|f__Pasteurellaceae|g__Haemophilus	feature_161	31257149	T1D	NA	NA	NA	NA	NEGATIVE	NO
k__Bacteria|p__Firmicutes|c__Bacilli|o__Lactobacillales|f__Lactobacillaceae|g__Lactobacillus	feature_56	32265832	T1D	NA	NA	NA	NA	NEGATIVE	NO
k__Bacteria|p__Firmicutes|c__Clostridia|o__Clostridiales|f__Clostridiaceae|g__Clostridium	feature_53	32265832	T1D	NA	NA	NA	NA	POSITIVE	NO
k__Bacteria|p__Firmicutes|c__Clostridia|o__Clostridiales|f__Eubacteriaceae|g__Eubacterium|s__Eubacterium_rectale	feature_333	32265832	T1D	NA	NA	NA	NA	NEGATIVE	NO
k__Bacteria|p__Proteobacteria	feature_3	32265832	T1D	NA	NA	NA	NA	NEGATIVE	NO
k__Bacteria|p__Verrucomicrobia|c__Verrucomicrobiae|o__Verrucomicrobiales|f__Verrucomicrobiaceae|g__Akkermansia	feature_377	32265832	T1D	NA	NA	NA	NA	NEGATIVE	NO
k__Bacteria|p__Firmicutes|c__Clostridia|o__Clostridiales|f__Lachnospiraceae	feature_27	25662751;;31257149	T1D	NA	NA	NA	NA	POSITIVE/NEGATIVE	NO
k__Bacteria|p__Bacteroidetes|c__Bacteroidia|o__Bacteroidales|f__Bacteroidaceae|g__Bacteroides|s__Bacteroides_intestinalis	feature_556	23023125	T2D	NA	Did not control for metformin	N	Enriched in T2D	POSITIVE	NO
k__Bacteria|p__Bacteroidetes|c__Bacteroidia|o__Bacteroidales|f__Rikenellaceae|g__Alistipes	feature_276	23023125	T2D	NA	Did not control for metformin	N	Enriched in T2D	POSITIVE	NO
k__Bacteria|p__Firmicutes|c__Clostridia|o__Clostridiales|f__Ruminococcaceae	feature_36	24013136	T2D	NA	Did not mention metformin, no subjects were taking "antibiotics, hormones, antiobesity agents, lipid-lowering drugs, antihyperglycemic agents, and probiotics". Broke into normal glucose tolerance, prediabetes, and newly diagnosed T2D	Y	1 OTU enriched in T2D	POSITIVE	NO
k__Bacteria|p__Firmicutes|c__Negativicutes|o__Selenomonadales|f__Veillonellaceae|g__Megamonas	feature_591	24013136	T2D	NA	Did not mention metformin, no subjects were taking "antibiotics, hormones, antiobesity agents, lipid-lowering drugs, antihyperglycemic agents, and probiotics". Broke into normal glucose tolerance, prediabetes, and newly diagnosed T2D	Y	2 OTUs depleted in T2D	NEGATIVE	NO
k__Bacteria|p__Actinobacteria|c__Actinobacteria|o__Actinomycetales|f__Actinomycetaceae	feature_38	28328990	T2D	NA	Did not control for metformin	N	Depleted in T2D	NEGATIVE	NO
k__Bacteria|p__Firmicutes|c__Negativicutes|o__Selenomonadales|f__Veillonellaceae	feature_26	28328990	T2D	NA	Did not control for metformin	N	Enriched in T2D	POSITIVE	NO
k__Bacteria|p__Bacteroidetes|c__Bacteroidia	feature_190	31891582	T2D	NA	Did not control for metformin	N	Depleted in T2D	NEGATIVE	NO
k__Bacteria|p__Firmicutes|c__Bacilli	feature_9	31891582	T2D	NA	Did not control for metformin	N	Depleted in T2D	NEGATIVE	NO
k__Bacteria|p__Firmicutes|c__Negativicutes	feature_11	31891582	T2D	NA	Did not control for metformin	N	Enriched in T2D	POSITIVE	NO
k__Bacteria|p__Firmicutes|c__Negativicutes|o__Selenomonadales|f__Veillonellaceae|g__Dialister	feature_373	31891582	T2D	NA	Did not control for metformin	N	Enriched in T2D	POSITIVE	NO
k__Bacteria|p__Proteobacteria|c__Deltaproteobacteria	feature_432	31891582	T2D	NA	Did not control for metformin	N	Depleted in T2D	NEGATIVE	NO
k__Bacteria|p__Proteobacteria|c__Deltaproteobacteria|o__Desulfovibrionales|f__Desulfovibrionaceae|g__Desulfovibrio|s__Desulfovibrio_piger	feature_521	32158702	T2D	NA	controlled for metformin	Y	Enriched in T2D	POSITIVE	NO
k__Bacteria|p__Firmicutes|c__Bacilli|o__Lactobacillales|f__Streptococcaceae|g__Streptococcus	feature_46	32214153	T2D	NA	Did not control for metformin	N	Enriched in T2D	POSITIVE	NO
k__Bacteria|p__Firmicutes|c__Clostridia|o__Clostridiales|f__Lachnospiraceae|g__Dorea	feature_234	32214153	T2D	NA	Did not control for metformin	N	Enriched in T2D	POSITIVE	NO
k__Bacteria|p__Fusobacteria|c__Fusobacteriia|o__Fusobacteriales|f__Fusobacteriaceae|g__Fusobacterium	feature_167	32214153	T2D	NA	Did not control for metformin	N	Enriched in T2D	POSITIVE	NO
k__Bacteria|p__Actinobacteria	feature_4	32234773	T2D	NA	Controlled for new vs known (aka on treatment for at least a year - didn't specify metformin)	N	Enriched in T2D	POSITIVE	NO
k__Bacteria|p__Actinobacteria|c__Actinobacteria	feature_8	32234773	T2D	NA	Controlled for new vs known (aka on treatment for at least a year - didn't specify metformin)	N	Enriched in T2D	POSITIVE	NO
k__Bacteria|p__Proteobacteria|c__Betaproteobacteria|o__Burkholderiales|f__Sutterellaceae|g__Sutterella	feature_440	32234773	T2D	NA	Controlled for new vs known (aka on treatment for at least a year - didn't specify metformin)	N	Depleted in T2D (known)	NEGATIVE	NO
k__Bacteria|p__Firmicutes|c__Clostridia|o__Clostridiales|f__Clostridiaceae|g__Clostridium|s__Clostridium_sp_L2_50	feature_853	32652044	T2D	NA	controlled for metformin by including only treatment naive T2D subjects	Y/N	Depleted in T2D (in the list in two places - one depleted in two of two cohorts, the other depleted in one of two cohorts)	NEGATIVE	NO
k__Bacteria|p__Firmicutes|c__Clostridia|o__Clostridiales|f__Lachnospiraceae|g__Blautia|s__Ruminococcus_gnavus	feature_72	32652044	T2D	NA	controlled for metformin by including only treatment naive T2D subjects	Y/N	Depleted in T2D in two of two cohorts	NEGATIVE	NO
k__Bacteria|p__Proteobacteria|c__Betaproteobacteria	feature_295	;20140211 24013136	T2D	NA	no metformin control Did not mention metformin, no subjects were taking "antibiotics, hormones, antiobesity agents, lipid-lowering drugs, antihyperglycemic agents, and probiotics". Broke into normal glucose tolerance, prediabetes, and newly diagnosed T2D	N	enriched in T2D enriched in T2D	POSITIVE	NO
k__Bacteria|p__Firmicutes|c__Clostridia	feature_12	;20140211 31891582	T2D	NA	no metformin control Did not control for metformin	N	depleted in T2D Enriched in T2D	POSITIVE/NEGATIVE	NO
k__Bacteria|p__Firmicutes	feature_5	;26452391 ;20140211 32234773 32214153 31891582 ;32158702	T2D	NA	No metformin control Controlled for new vs known (aka on treatment for at least a year - didn't specify metformin) Did not control for metformin Did not control for metformin controlled for metformin	Y/N	Depleted in T2D Enriched in T2D Enriched in T2D Enriched in T2D Depleted in T2D	POSITIVE/NEGATIVE	NO
k__Bacteria|p__Firmicutes|c__Clostridia|o__Clostridiales|f__Ruminococcaceae|g__Faecalibacterium	feature_372	;27151248 32214153 23023125	T2D	NA	Did not control for metformin Did not control for metformin Did not control for metformin	N	Depleted in T2D Depleted in T2D Depleted in T2D	NEGATIVE	NO
k__Bacteria|p__Firmicutes|c__Clostridia|o__Clostridiales|f__Peptostreptococcaceae|g__Peptostreptococcus	feature_612	;32158702 24013136	T2D	NA	controlled for metformin Did not mention metformin, no subjects were taking "antibiotics, hormones, antiobesity agents, lipid-lowering drugs, antihyperglycemic agents, and probiotics". Broke into normal glucose tolerance, prediabetes, and newly diagnosed T2D	Y	Enriched in T2D 1 OTU enriched in T2D	POSITIVE	NO
k__Bacteria|p__Bacteroidetes|c__Bacteroidia|o__Bacteroidales|f__Prevotellaceae|g__Prevotella	feature_196	;32158702 27999002	T2D	NA	controlled for metformin controlled for metformin	Y	Enriched in T2D Enriched in T2D (both + and - metformin) over non diabetic	POSITIVE	NO
k__Bacteria|p__Firmicutes|c__Erysipelotrichia|o__Erysipelotrichales|f__Erysipelotrichaceae	feature_157	28328990 23023125	T2D	NA	Did not control for metformin Did not control for metformin	N	Enriched in T2D Depleted in T2D	NEGATIVE	NO
k__Bacteria|p__Proteobacteria|c__Gammaproteobacteria	feature_7	31891582 ;26452391	T2D	NA	Did not control for metformin	N	Depleted in T2D	NEGATIVE	NO
k__Bacteria|p__Verrucomicrobia|c__Verrucomicrobiae	feature_368	31891582 24013136	T2D	NA	Did not control for metformin Did not mention metformin, no subjects were taking "antibiotics, hormones, antiobesity agents, lipid-lowering drugs, antihyperglycemic agents, and probiotics". Broke into normal glucose tolerance, prediabetes, and newly diagnosed T2D	Y/N	Depleted in T2D Depleted in T2D	NEGATIVE	NO
k__Bacteria|p__Verrucomicrobia	feature_367	31891582. ;32234773. 24013136	T2D	NA	Did not control for metformin Controlled for new vs known (aka on treatment for at least a year - didn't specify metformin) Did not mention metformin, no subjects were taking "antibiotics, hormones, antiobesity agents, lipid-lowering drugs, antihyperglycemic agents, and probiotics". Broke into normal glucose tolerance, prediabetes, and newly diagnosed T2D	Y/N	Depleted in T2D Depleted in T2D (new) Depleted in T2D	NEGATIVE	NO
k__Bacteria|p__Proteobacteria	feature_3	31891582. 32234773	T2D	NA	Did not control for metformin Controlled for new vs known (aka on treatment for at least a year - didn't specify metformin)	N	Depleted in T2D Enriched in T2D	POSITIVE/NEGATIVE	NO
k__Bacteria|p__Bacteroidetes|c__Bacteroidia|o__Bacteroidales|f__Porphyromonadaceae|g__Parabacteroides	feature_376	32214153 23023125 26633628	T2D	NA	Did not control for metformin Did not control for metformin did not control for metformin in this analysis	N	Depleted in T2D Enriched in T2D Enriched in T2D	POSITIVE/NEGATIVE	NO
k__Bacteria|p__Firmicutes|c__Clostridia|o__Clostridiales|f__Ruminococcaceae|g__Ruminococcus	feature_309	32234773. ;32158702 24013136 29657308	T2D	NA	Controlled for new vs known (aka on treatment for at least a year - didn't specify metformin) controlled for metformin Did not mention metformin, no subjects were taking "antibiotics, hormones, antiobesity agents, lipid-lowering drugs, antihyperglycemic agents, and probiotics". Broke into normal glucose tolerance, prediabetes, and newly diagnosed T2D All T2D subjects on metformin treatment	Y/N	Depleted in T2D (new) Depleted in T2D 3 OTUs enriched in T2D Enriched in T2D	POSITIVE/NEGATIVE	NO
k__Bacteria|p__Firmicutes|c__Clostridia|o__Clostridiales|f__Clostridiaceae|g__Clostridium|s__Clostridium_hathewayi	feature_326	32652044 23023125	T2D	NA	controlled for metformin by including only treatment naive T2D subjects Did not control for metformin	Y/N	Enriched in T2D (in the list twice - one enriched in two of two cohorts, the other enriched in one of two cohorts) Enriched in T2D	POSITIVE	NO
k__Bacteria|p__Actinobacteria|c__Actinobacteria|o__Actinomycetales|f__Actinomycetaceae|g__Actinomyces	feature_62	29018189	ACVD	NA	NA	NA	NA	POSITIVE	YES
k__Bacteria|p__Actinobacteria|c__Actinobacteria|o__Bifidobacteriales|f__Bifidobacteriaceae|g__Bifidobacterium|s__Bifidobacterium_breve	feature_73	29018189	ACVD	NA	NA	NA	NA	POSITIVE	YES
k__Bacteria|p__Actinobacteria|c__Actinobacteria|o__Bifidobacteriales|f__Bifidobacteriaceae|g__Bifidobacterium|s__Bifidobacterium_dentium	feature_337	29018189	ACVD	NA	NA	NA	NA	POSITIVE	YES
k__Bacteria|p__Actinobacteria|c__Actinobacteria|o__Coriobacteriales|f__Coriobacteriaceae|g__Collinsella|s__Collinsella_aerofaciens	feature_390	29018189	ACVD	NA	NA	NA	NA	POSITIVE	YES
k__Bacteria|p__Actinobacteria|c__Actinobacteria|o__Coriobacteriales|f__Coriobacteriaceae|g__Eggerthella|s__Eggerthella_lenta	feature_247	29018189	ACVD	NA	NA	NA	NA	POSITIVE	YES
k__Bacteria|p__Bacteroidetes|c__Bacteroidia|o__Bacteroidales|f__Bacteroidaceae|g__Bacteroides|s__Bacteroides_cellulosilyticus	feature_526	29018189	ACVD	NA	NA	NA	NA	NEGATIVE	YES
k__Bacteria|p__Bacteroidetes|c__Bacteroidia|o__Bacteroidales|f__Bacteroidaceae|g__Bacteroides|s__Bacteroides_clarus	feature_477	29018189	ACVD	NA	NA	NA	NA	NEGATIVE	YES
k__Bacteria|p__Bacteroidetes|c__Bacteroidia|o__Bacteroidales|f__Bacteroidaceae|g__Bacteroides|s__Bacteroides_eggerthii	feature_520	29018189	ACVD	NA	NA	NA	NA	NEGATIVE	YES
k__Bacteria|p__Bacteroidetes|c__Bacteroidia|o__Bacteroidales|f__Bacteroidaceae|g__Bacteroides|s__Bacteroides_finegoldii	feature_463	29018189	ACVD	NA	NA	NA	NA	NEGATIVE	YES
k__Bacteria|p__Bacteroidetes|c__Bacteroidia|o__Bacteroidales|f__Bacteroidaceae|g__Bacteroides|s__Bacteroides_fragilis	feature_519	29018189	ACVD	NA	NA	NA	NA	POSITIVE	YES
k__Bacteria|p__Bacteroidetes|c__Bacteroidia|o__Bacteroidales|f__Bacteroidaceae|g__Bacteroides|s__Bacteroides_intestinalis	feature_556	29018189	ACVD	NA	NA	NA	NA	NEGATIVE	YES
k__Bacteria|p__Bacteroidetes|c__Bacteroidia|o__Bacteroidales|f__Bacteroidaceae|g__Bacteroides|s__Bacteroides_massiliensis	feature_460	29018189	ACVD	NA	NA	NA	NA	NEGATIVE	YES
k__Bacteria|p__Bacteroidetes|c__Bacteroidia|o__Bacteroidales|f__Bacteroidaceae|g__Bacteroides|s__Bacteroides_plebeius	feature_517	29018189	ACVD	NA	NA	NA	NA	NEGATIVE	YES
k__Bacteria|p__Bacteroidetes|c__Bacteroidia|o__Bacteroidales|f__Bacteroidaceae|g__Bacteroides|s__Bacteroides_uniformis	feature_392	29018189	ACVD	NA	NA	NA	NA	NEGATIVE	YES
k__Bacteria|p__Bacteroidetes|c__Bacteroidia|o__Bacteroidales|f__Bacteroidaceae|g__Bacteroides|s__Bacteroides_xylanisolvens	feature_525	29018189	ACVD	NA	NA	NA	NA	NEGATIVE	YES
k__Bacteria|p__Bacteroidetes|c__Bacteroidia|o__Bacteroidales|f__Porphyromonadaceae|g__Parabacteroides|s__Parabacteroides_distasonis	feature_479	29018189	ACVD	NA	NA	NA	NA	NEGATIVE	YES
k__Bacteria|p__Bacteroidetes|c__Bacteroidia|o__Bacteroidales|f__Prevotellaceae|g__Prevotella	feature_196	29018189	ACVD	NA	NA	NA	NA	NEGATIVE	YES
k__Bacteria|p__Bacteroidetes|c__Bacteroidia|o__Bacteroidales|f__Prevotellaceae|g__Prevotella|s__Prevotella_copri	feature_452	29018189	ACVD	NA	NA	NA	NA	NEGATIVE	YES
k__Bacteria|p__Bacteroidetes|c__Bacteroidia|o__Bacteroidales|f__Prevotellaceae|g__Prevotella|s__Prevotella_stercorea	feature_1342	29018189	ACVD	NA	NA	NA	NA	NEGATIVE	YES
k__Bacteria|p__Bacteroidetes|c__Bacteroidia|o__Bacteroidales|f__Rikenellaceae|g__Alistipes|s__Alistipes_shahii	feature_468	29018189	ACVD	NA	NA	NA	NA	NEGATIVE	YES
k__Bacteria|p__Firmicutes|c__Bacilli|o__Lactobacillales|f__Enterococcaceae|g__Enterococcus|s__Enterococcus_faecalis	feature_70	29018189	ACVD	NA	NA	NA	NA	POSITIVE	YES
k__Bacteria|p__Firmicutes|c__Bacilli|o__Lactobacillales|f__Lactobacillaceae|g__Lactobacillus|s__Lactobacillus_crispatus	feature_1223	29018189	ACVD	NA	NA	NA	NA	POSITIVE	YES
k__Bacteria|p__Firmicutes|c__Bacilli|o__Lactobacillales|f__Lactobacillaceae|g__Lactobacillus|s__Lactobacillus_fermentum	feature_842	29018189	ACVD	NA	NA	NA	NA	POSITIVE	YES
k__Bacteria|p__Firmicutes|c__Bacilli|o__Lactobacillales|f__Lactobacillaceae|g__Lactobacillus|s__Lactobacillus_gasseri	feature_97	29018189	ACVD	NA	NA	NA	NA	POSITIVE	YES
k__Bacteria|p__Firmicutes|c__Bacilli|o__Lactobacillales|f__Lactobacillaceae|g__Lactobacillus|s__Lactobacillus_mucosae	feature_1333	29018189	ACVD	NA	NA	NA	NA	POSITIVE	YES
k__Bacteria|p__Firmicutes|c__Bacilli|o__Lactobacillales|f__Lactobacillaceae|g__Lactobacillus|s__Lactobacillus_salivarius	feature_809	29018189	ACVD	NA	NA	NA	NA	POSITIVE	YES
k__Bacteria|p__Firmicutes|c__Bacilli|o__Lactobacillales|f__Streptococcaceae|g__Streptococcus|s__Streptococcus_anginosus	feature_175	29018189	ACVD	NA	NA	NA	NA	POSITIVE	YES
k__Bacteria|p__Firmicutes|c__Bacilli|o__Lactobacillales|f__Streptococcaceae|g__Streptococcus|s__Streptococcus_infantarius	feature_1293	29018189	ACVD	NA	NA	NA	NA	POSITIVE	YES
k__Bacteria|p__Firmicutes|c__Bacilli|o__Lactobacillales|f__Streptococcaceae|g__Streptococcus|s__Streptococcus_infantis	feature_172	29018189	ACVD	NA	NA	NA	NA	POSITIVE	YES
k__Bacteria|p__Firmicutes|c__Bacilli|o__Lactobacillales|f__Streptococcaceae|g__Streptococcus|s__Streptococcus_parasanguinis	feature_79	29018189	ACVD	NA	NA	NA	NA	POSITIVE	YES
k__Bacteria|p__Firmicutes|c__Bacilli|o__Lactobacillales|f__Streptococcaceae|g__Streptococcus|s__Streptococcus_salivarius	feature_80	29018189	ACVD	NA	NA	NA	NA	POSITIVE	YES
k__Bacteria|p__Firmicutes|c__Bacilli|o__Lactobacillales|f__Streptococcaceae|g__Streptococcus|s__Streptococcus_sanguinis	feature_398	29018189	ACVD	NA	NA	NA	NA	POSITIVE	YES
k__Bacteria|p__Firmicutes|c__Bacilli|o__Lactobacillales|f__Streptococcaceae|g__Streptococcus|s__Streptococcus_vestibularis	feature_90	29018189	ACVD	NA	NA	NA	NA	POSITIVE	YES
k__Bacteria|p__Firmicutes|c__Clostridia|o__Clostridiales|f__Clostridiaceae|g__Clostridium|s__Clostridium_bolteae	feature_570	29018189	ACVD	NA	NA	NA	NA	POSITIVE	YES
k__Bacteria|p__Firmicutes|c__Clostridia|o__Clostridiales|f__Clostridiaceae|g__Clostridium|s__Clostridium_clostridioforme	feature_403	29018189	ACVD	NA	NA	NA	NA	POSITIVE	YES
k__Bacteria|p__Firmicutes|c__Clostridia|o__Clostridiales|f__Clostridiaceae|g__Clostridium|s__Clostridium_hathewayi	feature_326	29018189	ACVD	NA	NA	NA	NA	POSITIVE	YES
k__Bacteria|p__Firmicutes|c__Clostridia|o__Clostridiales|f__Clostridiaceae|g__Clostridium|s__Clostridium_methylpentosum	feature_1111	29018189	ACVD	NA	NA	NA	NA	POSITIVE	YES
k__Bacteria|p__Firmicutes|c__Clostridia|o__Clostridiales|f__Clostridiaceae|g__Clostridium|s__Clostridium_nexile	feature_202	29018189	ACVD	NA	NA	NA	NA	POSITIVE	YES
k__Bacteria|p__Firmicutes|c__Clostridia|o__Clostridiales|f__Clostridiaceae|g__Clostridium|s__Clostridium_perfringens	feature_86	29018189	ACVD	NA	NA	NA	NA	POSITIVE	YES
k__Bacteria|p__Firmicutes|c__Clostridia|o__Clostridiales|f__Clostridiaceae|g__Clostridium|s__Clostridium_scindens	feature_814	29018189	ACVD	NA	NA	NA	NA	POSITIVE	YES
k__Bacteria|p__Firmicutes|c__Clostridia|o__Clostridiales|f__Clostridiaceae|g__Clostridium|s__Clostridium_symbiosum	feature_399	29018189	ACVD	NA	NA	NA	NA	POSITIVE	YES
k__Bacteria|p__Firmicutes|c__Clostridia|o__Clostridiales|f__Eubacteriaceae|g__Eubacterium|s__Eubacterium_eligens	feature_325	29018189	ACVD	NA	NA	NA	NA	NEGATIVE	YES
k__Bacteria|p__Firmicutes|c__Clostridia|o__Clostridiales|f__Lachnospiraceae|g__Blautia|s__Blautia_producta	feature_911	29018189	ACVD	NA	NA	NA	NA	POSITIVE	YES
k__Bacteria|p__Firmicutes|c__Clostridia|o__Clostridiales|f__Lachnospiraceae|g__Blautia|s__Ruminococcus_gnavus	feature_72	29018189	ACVD	NA	NA	NA	NA	POSITIVE	YES
k__Bacteria|p__Firmicutes|c__Clostridia|o__Clostridiales|f__Lachnospiraceae|g__Blautia|s__Ruminococcus_obeum	feature_327	29018189	ACVD	NA	NA	NA	NA	POSITIVE	YES
k__Bacteria|p__Firmicutes|c__Clostridia|o__Clostridiales|f__Lachnospiraceae|g__Lachnospiraceae_noname|s__Lachnospiraceae_bacterium_2_1_46FAA	feature_1215	29018189	ACVD	NA	NA	NA	NA	POSITIVE	YES
k__Bacteria|p__Firmicutes|c__Clostridia|o__Clostridiales|f__Lachnospiraceae|g__Lachnospiraceae_noname|s__Lachnospiraceae_bacterium_2_1_58FAA	feature_108	29018189	ACVD	NA	NA	NA	NA	POSITIVE	YES
k__Bacteria|p__Firmicutes|c__Clostridia|o__Clostridiales|f__Lachnospiraceae|g__Lachnospiraceae_noname|s__Lachnospiraceae_bacterium_3_1_46FAA	feature_523	29018189	ACVD	NA	NA	NA	NA	POSITIVE	YES
k__Bacteria|p__Firmicutes|c__Clostridia|o__Clostridiales|f__Lachnospiraceae|g__Lachnospiraceae_noname|s__Lachnospiraceae_bacterium_3_1_57FAA_CT1	feature_562	29018189	ACVD	NA	NA	NA	NA	POSITIVE	YES
k__Bacteria|p__Firmicutes|c__Clostridia|o__Clostridiales|f__Lachnospiraceae|g__Lachnospiraceae_noname|s__Lachnospiraceae_bacterium_5_1_57FAA	feature_829	29018189	ACVD	NA	NA	NA	NA	POSITIVE	YES
k__Bacteria|p__Firmicutes|c__Clostridia|o__Clostridiales|f__Lachnospiraceae|g__Oribacterium|s__Oribacterium_sinus	feature_1164	29018189	ACVD	NA	NA	NA	NA	POSITIVE	YES
k__Bacteria|p__Firmicutes|c__Clostridia|o__Clostridiales|f__Lachnospiraceae|g__Roseburia	feature_306	29018189	ACVD	NA	NA	NA	NA	NEGATIVE	YES
k__Bacteria|p__Firmicutes|c__Clostridia|o__Clostridiales|f__Lachnospiraceae|g__Roseburia|s__Roseburia_intestinalis	feature_321	29018189	ACVD	NA	NA	NA	NA	NEGATIVE	YES
k__Bacteria|p__Firmicutes|c__Clostridia|o__Clostridiales|f__Peptostreptococcaceae|g__Peptostreptococcus|s__Peptostreptococcus_stomatis	feature_634	29018189	ACVD	NA	NA	NA	NA	POSITIVE	YES
k__Bacteria|p__Firmicutes|c__Clostridia|o__Clostridiales|f__Ruminococcaceae|g__Faecalibacterium|s__Faecalibacterium_prausnitzii	feature_379	29018189	ACVD	NA	NA	NA	NA	NEGATIVE	YES
k__Bacteria|p__Firmicutes|c__Clostridia|o__Clostridiales|f__Ruminococcaceae|g__Ruminococcaceae_noname|s__Ruminococcaceae_bacterium_D16	feature_482	29018189	ACVD	NA	NA	NA	NA	NEGATIVE	YES
k__Bacteria|p__Firmicutes|c__Clostridia|o__Clostridiales|f__Ruminococcaceae|g__Subdoligranulum|s__Subdoligranulum_sp_4_3_54A2FAA	feature_466	29018189	ACVD	NA	NA	NA	NA	POSITIVE	YES
k__Bacteria|p__Firmicutes|c__Erysipelotrichia|o__Erysipelotrichales|f__Erysipelotrichaceae|g__Coprobacillus	feature_163	29018189	ACVD	NA	NA	NA	NA	POSITIVE	YES
k__Bacteria|p__Firmicutes|c__Erysipelotrichia|o__Erysipelotrichales|f__Erysipelotrichaceae|g__Erysipelotrichaceae_noname|s__Clostridium_ramosum	feature_208	29018189	ACVD	NA	NA	NA	NA	POSITIVE	YES
k__Bacteria|p__Firmicutes|c__Erysipelotrichia|o__Erysipelotrichales|f__Erysipelotrichaceae|g__Erysipelotrichaceae_noname|s__Erysipelotrichaceae_bacterium_21_3	feature_627	29018189	ACVD	NA	NA	NA	NA	POSITIVE	YES
k__Bacteria|p__Firmicutes|c__Erysipelotrichia|o__Erysipelotrichales|f__Erysipelotrichaceae|g__Erysipelotrichaceae_noname|s__Erysipelotrichaceae_bacterium_3_1_53	feature_871	29018189	ACVD	NA	NA	NA	NA	POSITIVE	YES
k__Bacteria|p__Firmicutes|c__Erysipelotrichia|o__Erysipelotrichales|f__Erysipelotrichaceae|g__Erysipelotrichaceae_noname|s__Erysipelotrichaceae_bacterium_5_2_54FAA	feature_870	29018189	ACVD	NA	NA	NA	NA	POSITIVE	YES
k__Bacteria|p__Firmicutes|c__Erysipelotrichia|o__Erysipelotrichales|f__Erysipelotrichaceae|g__Solobacterium|s__Solobacterium_moorei	feature_176	29018189	ACVD	NA	NA	NA	NA	POSITIVE	YES
k__Bacteria|p__Firmicutes|c__Negativicutes|o__Selenomonadales|f__Veillonellaceae|g__Dialister|s__Dialister_invisus	feature_389	29018189	ACVD	NA	NA	NA	NA	POSITIVE	YES
k__Bacteria|p__Firmicutes|c__Negativicutes|o__Selenomonadales|f__Veillonellaceae|g__Megasphaera|s__Megasphaera_micronuciformis	feature_81	29018189	ACVD	NA	NA	NA	NA	POSITIVE	YES
k__Bacteria|p__Firmicutes|c__Negativicutes|o__Selenomonadales|f__Veillonellaceae|g__Veillonella|s__Veillonella_atypica	feature_82	29018189	ACVD	NA	NA	NA	NA	POSITIVE	YES
k__Bacteria|p__Firmicutes|c__Negativicutes|o__Selenomonadales|f__Veillonellaceae|g__Veillonella|s__Veillonella_dispar	feature_89	29018189	ACVD	NA	NA	NA	NA	POSITIVE	YES
k__Bacteria|p__Fusobacteria|c__Fusobacteriia|o__Fusobacteriales|f__Fusobacteriaceae|g__Fusobacterium	feature_167	29018189	ACVD	NA	NA	NA	NA	POSITIVE	YES
k__Bacteria|p__Fusobacteria|c__Fusobacteriia|o__Fusobacteriales|f__Fusobacteriaceae|g__Fusobacterium|s__Fusobacterium_varium	feature_1234	29018189	ACVD	NA	NA	NA	NA	POSITIVE	YES
k__Bacteria|p__Proteobacteria|c__Deltaproteobacteria|o__Desulfovibrionales|f__Desulfovibrionaceae|g__Bilophila|s__Bilophila_wadsworthia	feature_617	29018189	ACVD	NA	NA	NA	NA	NEGATIVE	YES
k__Bacteria|p__Proteobacteria|c__Deltaproteobacteria|o__Desulfovibrionales|f__Desulfovibrionaceae|g__Desulfovibrio	feature_513	29018189	ACVD	NA	NA	NA	NA	POSITIVE	YES
k__Bacteria|p__Proteobacteria|c__Gammaproteobacteria|o__Aeromonadales|f__Succinivibrionaceae|g__Succinatimonas|s__Succinatimonas_hippei	feature_2333	29018189	ACVD	NA	NA	NA	NA	NEGATIVE	YES
k__Bacteria|p__Proteobacteria|c__Gammaproteobacteria|o__Enterobacteriales|f__Enterobacteriaceae|g__Enterobacter|s__Enterobacter_aerogenes	feature_1141	29018189	ACVD	NA	NA	NA	NA	POSITIVE	YES
k__Bacteria|p__Proteobacteria|c__Gammaproteobacteria|o__Enterobacteriales|f__Enterobacteriaceae|g__Enterobacter|s__Enterobacter_cloacae	feature_65	29018189	ACVD	NA	NA	NA	NA	POSITIVE	YES
k__Bacteria|p__Proteobacteria|c__Gammaproteobacteria|o__Enterobacteriales|f__Enterobacteriaceae|g__Escherichia	feature_40	29018189	ACVD	NA	NA	NA	NA	POSITIVE	YES
k__Bacteria|p__Proteobacteria|c__Gammaproteobacteria|o__Enterobacteriales|f__Enterobacteriaceae|g__Escherichia|s__Escherichia_coli	feature_66	29018189	ACVD	NA	NA	NA	NA	POSITIVE	YES
k__Bacteria|p__Proteobacteria|c__Gammaproteobacteria|o__Enterobacteriales|f__Enterobacteriaceae|g__Klebsiella|s__Klebsiella_pneumoniae	feature_77	29018189	ACVD	NA	NA	NA	NA	POSITIVE	YES
k__Bacteria|p__Verrucomicrobia|c__Verrucomicrobiae|o__Verrucomicrobiales|f__Verrucomicrobiaceae|g__Akkermansia|s__Akkermansia_muciniphila	feature_396	29018189	ACVD	NA	NA	NA	NA	POSITIVE	YES
k__Bacteria|p__Bacteroidetes|c__Bacteroidia|o__Bacteroidales|f__Bacteroidaceae|g__Bacteroides|s__Bacteroides_dorei	feature_384	30571343;;29018189	ACVD	NA	NA	NA	NA	NEGATIVE	YES
k__Bacteria|p__Bacteroidetes|c__Bacteroidia|o__Bacteroidales|f__Bacteroidaceae|g__Bacteroides|s__Bacteroides_vulgatus	feature_220	30571343;29018189	ACVD	NA	NA	NA	NA	NEGATIVE	YES
k__Bacteria|p__Bacteroidetes|c__Bacteroidia|o__Bacteroidales|f__Bacteroidaceae|g__Bacteroides	feature_217	25079328	CIRRHOSIS	NA	NA	NA	NA	NEGATIVE	YES
k__Bacteria|p__Bacteroidetes|c__Bacteroidia|o__Bacteroidales|f__Bacteroidaceae|g__Bacteroides|s__Bacteroides_caccae	feature_458	25079328	CIRRHOSIS	NA	NA	NA	NA	NEGATIVE	YES
k__Bacteria|p__Bacteroidetes|c__Bacteroidia|o__Bacteroidales|f__Bacteroidaceae|g__Bacteroides|s__Bacteroides_finegoldii	feature_463	25079328	CIRRHOSIS	NA	NA	NA	NA	NEGATIVE	YES
k__Bacteria|p__Bacteroidetes|c__Bacteroidia|o__Bacteroidales|f__Bacteroidaceae|g__Bacteroides|s__Bacteroides_uniformis	feature_392	25079328	CIRRHOSIS	NA	NA	NA	NA	NEGATIVE	YES
k__Bacteria|p__Bacteroidetes|c__Bacteroidia|o__Bacteroidales|f__Porphyromonadaceae|g__Odoribacter	feature_443	25079328	CIRRHOSIS	NA	NA	NA	NA	NEGATIVE	YES
k__Bacteria|p__Bacteroidetes|c__Bacteroidia|o__Bacteroidales|f__Porphyromonadaceae|g__Odoribacter|s__Odoribacter_splanchnicus	feature_464	25079328	CIRRHOSIS	NA	NA	NA	NA	NEGATIVE	YES
k__Bacteria|p__Bacteroidetes|c__Bacteroidia|o__Bacteroidales|f__Porphyromonadaceae|g__Parabacteroides	feature_376	25079328	CIRRHOSIS	NA	NA	NA	NA	NEGATIVE	YES
k__Bacteria|p__Bacteroidetes|c__Bacteroidia|o__Bacteroidales|f__Porphyromonadaceae|g__Parabacteroides|s__Parabacteroides_distasonis	feature_479	25079328	CIRRHOSIS	NA	NA	NA	NA	NEGATIVE	YES
k__Bacteria|p__Bacteroidetes|c__Bacteroidia|o__Bacteroidales|f__Porphyromonadaceae|g__Parabacteroides|s__Parabacteroides_merdae	feature_393	25079328	CIRRHOSIS	NA	NA	NA	NA	NEGATIVE	YES
k__Bacteria|p__Bacteroidetes|c__Bacteroidia|o__Bacteroidales|f__Rikenellaceae|g__Alistipes	feature_276	25079328	CIRRHOSIS	NA	NA	NA	NA	NEGATIVE	YES
k__Bacteria|p__Bacteroidetes|c__Bacteroidia|o__Bacteroidales|f__Rikenellaceae|g__Alistipes|s__Alistipes_finegoldii	feature_283	25079328	CIRRHOSIS	NA	NA	NA	NA	NEGATIVE	YES
k__Bacteria|p__Bacteroidetes|c__Bacteroidia|o__Bacteroidales|f__Rikenellaceae|g__Alistipes|s__Alistipes_putredinis	feature_454	25079328	CIRRHOSIS	NA	NA	NA	NA	NEGATIVE	YES
k__Bacteria|p__Firmicutes|c__Bacilli|o__Lactobacillales|f__Lactobacillaceae|g__Lactobacillus|s__Lactobacillus_salivarius	feature_809	25079328	CIRRHOSIS	NA	NA	NA	NA	POSITIVE	YES
k__Bacteria|p__Firmicutes|c__Bacilli|o__Lactobacillales|f__Streptococcaceae|g__Streptococcus	feature_46	25079328	CIRRHOSIS	NA	NA	NA	NA	POSITIVE	YES
k__Bacteria|p__Firmicutes|c__Bacilli|o__Lactobacillales|f__Streptococcaceae|g__Streptococcus|s__Streptococcus_anginosus	feature_175	25079328	CIRRHOSIS	NA	NA	NA	NA	POSITIVE	YES
k__Bacteria|p__Firmicutes|c__Bacilli|o__Lactobacillales|f__Streptococcaceae|g__Streptococcus|s__Streptococcus_vestibularis	feature_90	25079328	CIRRHOSIS	NA	NA	NA	NA	POSITIVE	YES
k__Bacteria|p__Firmicutes|c__Clostridia|o__Clostridiales|f__Eubacteriaceae|g__Eubacterium	feature_310	25079328	CIRRHOSIS	NA	NA	NA	NA	NEGATIVE	YES
k__Bacteria|p__Firmicutes|c__Clostridia|o__Clostridiales|f__Eubacteriaceae|g__Eubacterium|s__Eubacterium_hallii	feature_381	25079328	CIRRHOSIS	NA	NA	NA	NA	NEGATIVE	YES
k__Bacteria|p__Firmicutes|c__Clostridia|o__Clostridiales|f__Lachnospiraceae|g__Coprococcus	feature_308	25079328	CIRRHOSIS	NA	NA	NA	NA	NEGATIVE	YES
k__Bacteria|p__Firmicutes|c__Clostridia|o__Clostridiales|f__Lachnospiraceae|g__Dorea	feature_234	25079328	CIRRHOSIS	NA	NA	NA	NA	NEGATIVE	YES
k__Bacteria|p__Firmicutes|c__Clostridia|o__Clostridiales|f__Lachnospiraceae|g__Lachnospiraceae_noname|s__Lachnospiraceae_bacterium_2_1_58FAA	feature_108	25079328	CIRRHOSIS	NA	NA	NA	NA	POSITIVE	YES
k__Bacteria|p__Firmicutes|c__Clostridia|o__Clostridiales|f__Lachnospiraceae|g__Lachnospiraceae_noname|s__Lachnospiraceae_bacterium_3_1_46FAA	feature_523	25079328	CIRRHOSIS	NA	NA	NA	NA	NEGATIVE	YES
k__Bacteria|p__Firmicutes|c__Clostridia|o__Clostridiales|f__Lachnospiraceae|g__Lachnospiraceae_noname|s__Lachnospiraceae_bacterium_5_1_63FAA	feature_394	25079328	CIRRHOSIS	NA	NA	NA	NA	NEGATIVE	YES
k__Bacteria|p__Firmicutes|c__Clostridia|o__Clostridiales|f__Lachnospiraceae|g__Lachnospiraceae_noname|s__Lachnospiraceae_bacterium_6_1_63FAA	feature_913	25079328	CIRRHOSIS	NA	NA	NA	NA	NEGATIVE	YES
k__Bacteria|p__Firmicutes|c__Clostridia|o__Clostridiales|f__Lachnospiraceae|g__Roseburia	feature_306	25079328	CIRRHOSIS	NA	NA	NA	NA	NEGATIVE	YES
k__Bacteria|p__Firmicutes|c__Clostridia|o__Clostridiales|f__Lachnospiraceae|g__Roseburia|s__Roseburia_hominis	feature_320	25079328	CIRRHOSIS	NA	NA	NA	NA	NEGATIVE	YES
k__Bacteria|p__Firmicutes|c__Clostridia|o__Clostridiales|f__Lachnospiraceae|g__Roseburia|s__Roseburia_intestinalis	feature_321	25079328	CIRRHOSIS	NA	NA	NA	NA	NEGATIVE	YES
k__Bacteria|p__Firmicutes|c__Clostridia|o__Clostridiales|f__Ruminococcaceae|g__Faecalibacterium	feature_372	25079328	CIRRHOSIS	NA	NA	NA	NA	NEGATIVE	YES
k__Bacteria|p__Firmicutes|c__Clostridia|o__Clostridiales|f__Ruminococcaceae|g__Ruminococcaceae_noname|s__Ruminococcaceae_bacterium_D16	feature_482	25079328	CIRRHOSIS	NA	NA	NA	NA	NEGATIVE	YES
k__Bacteria|p__Firmicutes|c__Clostridia|o__Clostridiales|f__Ruminococcaceae|g__Ruminococcus|s__Ruminococcus_sp_5_1_39BFAA	feature_667	25079328	CIRRHOSIS	NA	NA	NA	NA	NEGATIVE	YES
k__Bacteria|p__Firmicutes|c__Clostridia|o__Clostridiales|f__Ruminococcaceae|g__Subdoligranulum	feature_59	25079328	CIRRHOSIS	NA	NA	NA	NA	NEGATIVE	YES
k__Bacteria|p__Firmicutes|c__Erysipelotrichia|o__Erysipelotrichales|f__Erysipelotrichaceae|g__Holdemania	feature_446	25079328	CIRRHOSIS	NA	NA	NA	NA	NEGATIVE	YES
k__Bacteria|p__Firmicutes|c__Negativicutes|o__Selenomonadales|f__Acidaminococcaceae|g__Phascolarctobacterium	feature_439	25079328	CIRRHOSIS	NA	NA	NA	NA	NEGATIVE	YES
k__Bacteria|p__Firmicutes|c__Negativicutes|o__Selenomonadales|f__Veillonellaceae|g__Megasphaera	feature_49	25079328	CIRRHOSIS	NA	NA	NA	NA	POSITIVE	YES
k__Bacteria|p__Firmicutes|c__Negativicutes|o__Selenomonadales|f__Veillonellaceae|g__Veillonella	feature_44	25079328	CIRRHOSIS	NA	NA	NA	NA	POSITIVE	YES
k__Bacteria|p__Firmicutes|c__Negativicutes|o__Selenomonadales|f__Veillonellaceae|g__Veillonella|s__Veillonella_dispar	feature_89	25079328	CIRRHOSIS	NA	NA	NA	NA	POSITIVE	YES
k__Bacteria|p__Fusobacteria	feature_148	25079328	CIRRHOSIS	NA	NA	NA	NA	POSITIVE	YES
k__Bacteria|p__Fusobacteria|c__Fusobacteriia|o__Fusobacteriales|f__Fusobacteriaceae|g__Fusobacterium	feature_167	25079328	CIRRHOSIS	NA	NA	NA	NA	POSITIVE	YES
k__Bacteria|p__Proteobacteria|c__Deltaproteobacteria|o__Desulfovibrionales|f__Desulfovibrionaceae|g__Bilophila	feature_447	25079328	CIRRHOSIS	NA	NA	NA	NA	NEGATIVE	YES
k__Bacteria|p__Proteobacteria|c__Deltaproteobacteria|o__Desulfovibrionales|f__Desulfovibrionaceae|g__Bilophila|s__Bilophila_wadsworthia	feature_617	25079328	CIRRHOSIS	NA	NA	NA	NA	NEGATIVE	YES
k__Bacteria|p__Proteobacteria|c__Gammaproteobacteria|o__Pasteurellales|f__Pasteurellaceae|g__Haemophilus|s__Haemophilus_parainfluenzae	feature_169	25079328	CIRRHOSIS	NA	NA	NA	NA	POSITIVE	YES
k__Bacteria|p__Bacteroidetes	feature_189	;25079328;;32152478	CIRRHOSIS	NA	NA	NA	NA	POSITIVE/NEGATIVE	YES
k__Bacteria|p__Proteobacteria	feature_3	;25079328;;32152478	CIRRHOSIS	NA	NA	NA	NA	POSITIVE/NEGATIVE	YES
k__Bacteria|p__Proteobacteria|c__Gammaproteobacteria|o__Pasteurellales|f__Pasteurellaceae|g__Haemophilus	feature_161	;25079328;;32152478	CIRRHOSIS	NA	NA	NA	NA	POSITIVE/NEGATIVE	YES
k__Bacteria|p__Firmicutes|c__Bacilli|o__Lactobacillales|f__Streptococcaceae|g__Streptococcus|s__Streptococcus_parasanguinis	feature_79	;25079328;;32610095	CIRRHOSIS	NA	NA	NA	NA	POSITIVE	YES
k__Bacteria|p__Firmicutes|c__Bacilli|o__Lactobacillales|f__Streptococcaceae|g__Streptococcus|s__Streptococcus_salivarius	feature_80	;25079328;;32610095	CIRRHOSIS	NA	NA	NA	NA	POSITIVE	YES
k__Bacteria|p__Firmicutes|c__Clostridia|o__Clostridiales|f__Eubacteriaceae|g__Eubacterium|s__Eubacterium_eligens	feature_325	;25079328;;32610095	CIRRHOSIS	NA	NA	NA	NA	NEGATIVE	YES
k__Bacteria|p__Firmicutes|c__Clostridia|o__Clostridiales|f__Eubacteriaceae|g__Eubacterium|s__Eubacterium_rectale	feature_333	;25079328;;32610095	CIRRHOSIS	NA	NA	NA	NA	NEGATIVE	YES
k__Bacteria|p__Firmicutes|c__Clostridia|o__Clostridiales|f__Lachnospiraceae|g__Blautia|s__Ruminococcus_gnavus	feature_72	;25079328;;32610095	CIRRHOSIS	NA	NA	NA	NA	POSITIVE	YES
k__Bacteria|p__Firmicutes|c__Clostridia|o__Clostridiales|f__Ruminococcaceae|g__Faecalibacterium|s__Faecalibacterium_prausnitzii	feature_379	;25079328;;32610095	CIRRHOSIS	NA	NA	NA	NA	NEGATIVE	YES
k__Bacteria|p__Firmicutes|c__Negativicutes|o__Selenomonadales|f__Veillonellaceae|g__Veillonella|s__Veillonella_atypica	feature_82	;25079328;;32610095	CIRRHOSIS	NA	NA	NA	NA	POSITIVE	YES
k__Bacteria|p__Firmicutes|c__Negativicutes|o__Selenomonadales|f__Veillonellaceae|g__Veillonella|s__Veillonella_parvula	feature_76	;25079328;;32610095	CIRRHOSIS	NA	NA	NA	NA	POSITIVE	YES
k__Bacteria|p__Proteobacteria|c__Gammaproteobacteria|o__Enterobacteriales|f__Enterobacteriaceae|g__Enterobacter|s__Enterobacter_cloacae	feature_65	;25079328;;32610095	CIRRHOSIS	NA	NA	NA	NA	POSITIVE	YES
k__Bacteria|p__Bacteroidetes|c__Bacteroidia|o__Bacteroidales|f__Prevotellaceae|g__Prevotella	feature_196	;25079328;31558417	CIRRHOSIS	NA	NA	NA	NA	POSITIVE/NEGATIVE	YES
k__Bacteria|p__Firmicutes|c__Clostridia|o__Clostridiales|f__Ruminococcaceae|g__Ruminococcus	feature_309	;25079328;31558417	CIRRHOSIS	NA	NA	NA	NA	POSITIVE/NEGATIVE	YES
k__Bacteria|p__Actinobacteria|c__Actinobacteria|o__Coriobacteriales|f__Coriobacteriaceae|g__Atopobium	feature_61	27171425	CRC	NA	NA	NA	NA	POSITIVE	YES
k__Bacteria|p__Bacteroidetes|c__Bacteroidia|o__Bacteroidales|f__Porphyromonadaceae|g__Porphyromonas	feature_315	27171425	CRC	NA	NA	NA	NA	POSITIVE	YES
k__Bacteria|p__Firmicutes|c__Clostridia	feature_12	27171425	CRC	NA	NA	NA	NA	NEGATIVE	YES
k__Bacteria|p__Fusobacteria	feature_148	27171425	CRC	NA	NA	NA	NA	POSITIVE	YES
k__Bacteria|p__Fusobacteria|c__Fusobacteriia|o__Fusobacteriales|f__Fusobacteriaceae|g__Fusobacterium	feature_167	27171425	CRC	NA	NA	NA	NA	POSITIVE	YES
k__Bacteria|p__Actinobacteria|c__Actinobacteria|o__Bifidobacteriales|f__Bifidobacteriaceae|g__Bifidobacterium|s__Bifidobacterium_catenulatum	feature_391	30936548	CRC	NA	NA	NA	NA	NEGATIVE	YES
k__Bacteria|p__Actinobacteria|c__Actinobacteria|o__Coriobacteriales|f__Coriobacteriaceae|g__Gordonibacter|s__Gordonibacter_pamelaeae	feature_621	30936548	CRC	NA	NA	NA	NA	NEGATIVE	YES
k__Bacteria|p__Bacteroidetes|c__Bacteroidia|o__Bacteroidales|f__Porphyromonadaceae|g__Porphyromonas|s__Porphyromonas_somerae	feature_558	30936548	CRC	NA	NA	NA	NA	POSITIVE	YES
k__Bacteria|p__Firmicutes|c__Bacilli|o__Lactobacillales|f__Carnobacteriaceae|g__Granulicatella|s__Granulicatella_adiacens	feature_107	30936548	CRC	NA	NA	NA	NA	POSITIVE	YES
k__Bacteria|p__Firmicutes|c__Bacilli|o__Lactobacillales|f__Streptococcaceae|g__Streptococcus|s__Streptococcus_constellatus	feature_1606	30936548	CRC	NA	NA	NA	NA	POSITIVE	YES
k__Bacteria|p__Firmicutes|c__Clostridia|o__Clostridiales|f__Clostridiaceae|g__Clostridium|s__Clostridium_symbiosum	feature_399	30936548	CRC	NA	NA	NA	NA	POSITIVE	YES
k__Bacteria|p__Firmicutes|c__Erysipelotrichia|o__Erysipelotrichales|f__Erysipelotrichaceae|g__Solobacterium|s__Solobacterium_moorei	feature_176	30936548	CRC	NA	NA	NA	NA	POSITIVE	YES
k__Bacteria|p__Bacteroidetes|c__Bacteroidia|o__Bacteroidales|f__Rikenellaceae	feature_274	25662751	T1D	NA	NA	NA	NA	POSITIVE	YES
k__Bacteria|p__Firmicutes|c__Bacilli|o__Lactobacillales|f__Streptococcaceae|g__Streptococcus	feature_46	25662751	T1D	NA	NA	NA	NA	POSITIVE	YES
k__Bacteria|p__Firmicutes|c__Clostridia|o__Clostridiales|f__Lachnospiraceae|g__Blautia	feature_45	25662751	T1D	NA	NA	NA	NA	POSITIVE	YES
k__Bacteria|p__Firmicutes|c__Clostridia|o__Clostridiales|f__Lachnospiraceae|g__Blautia|s__Ruminococcus_gnavus	feature_72	25662751	T1D	NA	NA	NA	NA	POSITIVE	YES
k__Bacteria|p__Firmicutes|c__Clostridia|o__Clostridiales|f__Lachnospiraceae|g__Coprococcus|s__Coprococcus_eutactus	feature_565	25662751	T1D	NA	NA	NA	NA	NEGATIVE	YES
k__Bacteria|p__Firmicutes|c__Clostridia|o__Clostridiales|f__Ruminococcaceae|g__Ruminococcus	feature_309	25662751	T1D	NA	NA	NA	NA	POSITIVE	YES
k__Bacteria|p__Firmicutes|c__Negativicutes|o__Selenomonadales|f__Veillonellaceae	feature_26	25662751	T1D	NA	NA	NA	NA	POSITIVE	YES
k__Bacteria|p__Firmicutes|c__Negativicutes|o__Selenomonadales|f__Veillonellaceae|g__Dialister|s__Dialister_invisus	feature_389	25662751	T1D	NA	NA	NA	NA	NEGATIVE	YES
k__Bacteria|p__Actinobacteria|c__Actinobacteria|o__Bifidobacteriales|f__Bifidobacteriaceae|g__Bifidobacterium|s__Bifidobacterium_breve	feature_73	26633628	T2D	NA	did not control for metformin in this analysis	N	Depleted in T2D	NEGATIVE	YES
k__Bacteria|p__Actinobacteria|c__Actinobacteria|o__Coriobacteriales|f__Coriobacteriaceae|g__Collinsella|s__Collinsella_aerofaciens	feature_390	26633628	T2D	NA	did not control for metformin in this analysis	N	Enriched in T2D	POSITIVE	YES
k__Bacteria|p__Actinobacteria|c__Actinobacteria|o__Coriobacteriales|f__Coriobacteriaceae|g__Eggerthella	feature_219	26633628	T2D	NA	did not control for metformin in this analysis	N	Enriched in T2D	POSITIVE	YES
k__Bacteria|p__Bacteroidetes|c__Bacteroidia|o__Bacteroidales|f__Porphyromonadaceae	feature_303	26633628	T2D	NA	did not control for metformin in this analysis	N	Enriched in T2D	POSITIVE	YES
k__Bacteria|p__Bacteroidetes|c__Bacteroidia|o__Bacteroidales|f__Prevotellaceae|g__Paraprevotella	feature_441	26633628	T2D	NA	controlled for metformin	Y	Depleted in T2D metformin- compared to ND control	NEGATIVE	YES
k__Bacteria|p__Bacteroidetes|c__Bacteroidia|o__Bacteroidales|f__Prevotellaceae|g__Paraprevotella|s__Paraprevotella_xylaniphila	feature_475	26633628	T2D	NA	controlled for metformin	Y	Depleted in T2D metformin- compared to ND control	NEGATIVE	YES
k__Bacteria|p__Firmicutes|c__Bacilli|o__Lactobacillales|f__Lactobacillaceae	feature_35	26633628	T2D	NA	did not control for metformin in this analysis	N	Enriched in T2D	POSITIVE	YES
k__Bacteria|p__Firmicutes|c__Clostridia|o__Clostridiales|f__Clostridiales_Family_XI_Incertae_Sedis	feature_229	26633628	T2D	NA	did not control for metformin in this analysis	N	Depleted in T2D	NEGATIVE	YES
k__Bacteria|p__Firmicutes|c__Clostridia|o__Clostridiales|f__Eubacteriaceae	feature_301	26633628	T2D	NA	did not control for metformin in this analysis	N	Depleted in T2D	NEGATIVE	YES
k__Bacteria|p__Firmicutes|c__Clostridia|o__Clostridiales|f__Eubacteriaceae|g__Eubacterium|s__Eubacterium_eligens	feature_325	26633628	T2D	NA	did not control for metformin in this analysis	N	Depleted in T2D	NEGATIVE	YES
k__Bacteria|p__Firmicutes|c__Clostridia|o__Clostridiales|f__Lachnospiraceae|g__Coprococcus	feature_308	26633628	T2D	NA	did not control for metformin in this analysis	N	Depleted in T2D	NEGATIVE	YES
k__Bacteria|p__Firmicutes|c__Clostridia|o__Clostridiales|f__Lachnospiraceae|g__Dorea|s__Dorea_formicigenerans	feature_476	26633628	T2D	NA	controlled for metformin	Y	Depleted in T2D metformin- compared to ND control	NEGATIVE	YES
k__Bacteria|p__Firmicutes|c__Clostridia|o__Clostridiales|f__Lachnospiraceae|g__Lachnospiraceae_noname|s__Lachnospiraceae_bacterium_1_1_57FAA	feature_328	26633628	T2D	NA	did not control for metformin in this analysis	N	Enriched in T2D	POSITIVE	YES
k__Bacteria|p__Firmicutes|c__Clostridia|o__Clostridiales|f__Oscillospiraceae|g__Oscillibacter	feature_378	26633628	T2D	NA	did not control for metformin in this analysis	N	Enriched in T2D	POSITIVE	YES
k__Bacteria|p__Firmicutes|c__Clostridia|o__Clostridiales|f__Ruminococcaceae|g__Anaerotruncus	feature_614	26633628	T2D	NA	did not control for metformin in this analysis	N	Enriched in T2D	POSITIVE	YES
k__Bacteria|p__Firmicutes|c__Clostridia|o__Clostridiales|f__Ruminococcaceae|g__Anaerotruncus|s__Anaerotruncus_colihominis	feature_635	26633628	T2D	NA	did not control for metformin in this analysis	N	Enriched in T2D	POSITIVE	YES
k__Bacteria|p__Firmicutes|c__Clostridia|o__Clostridiales|f__Ruminococcaceae|g__Subdoligranulum|s__Subdoligranulum_variabile	feature_677	26633628	T2D	NA	did not control for metformin in this analysis	N	Enriched in T2D	POSITIVE	YES
k__Bacteria|p__Firmicutes|c__Erysipelotrichia|o__Erysipelotrichales|f__Erysipelotrichaceae|g__Holdemania	feature_446	26633628	T2D	NA	did not control for metformin in this analysis	N	Enriched in T2D	POSITIVE	YES
k__Bacteria|p__Firmicutes|c__Erysipelotrichia|o__Erysipelotrichales|f__Erysipelotrichaceae|g__Holdemania|s__Holdemania_filiformis	feature_478	26633628	T2D	NA	did not control for metformin in this analysis	N	Enriched in T2D	POSITIVE	YES
k__Bacteria|p__Firmicutes|c__Erysipelotrichia|o__Erysipelotrichales|f__Erysipelotrichaceae|g__Solobacterium|s__Solobacterium_moorei	feature_176	26633628	T2D	NA	controlled for metformin	Y	Depleted in T2D metformin- compared to ND control	NEGATIVE	YES
k__Bacteria|p__Firmicutes|c__Negativicutes|o__Selenomonadales|f__Acidaminococcaceae|g__Acidaminococcus|s__Acidaminococcus_intestini	feature_170	26633628	T2D	NA	did not control for metformin in this analysis	N	Enriched in T2D	POSITIVE	YES
k__Bacteria|p__Firmicutes|c__Negativicutes|o__Selenomonadales|f__Veillonellaceae|g__Veillonella	feature_44	26633628	T2D	NA	did not control for metformin in this analysis	N	Depleted in T2D	NEGATIVE	YES
k__Bacteria|p__Firmicutes|c__Negativicutes|o__Selenomonadales|f__Veillonellaceae|g__Veillonella|s__Veillonella_parvula	feature_76	26633628	T2D	NA	did not control for metformin in this analysis	N	Depleted in T2D	NEGATIVE	YES
k__Bacteria|p__Proteobacteria|c__Deltaproteobacteria|o__Desulfovibrionales|f__Desulfovibrionaceae|g__Bilophila	feature_447	26633628	T2D	NA	did not control for metformin in this analysis	N	Enriched in T2D	POSITIVE	YES
k__Bacteria|p__Proteobacteria|c__Deltaproteobacteria|o__Desulfovibrionales|f__Desulfovibrionaceae|g__Bilophila|s__Bilophila_wadsworthia	feature_617	26633628	T2D	NA	did not control for metformin in this analysis	N	Enriched in T2D	POSITIVE	YES
k__Bacteria|p__Proteobacteria|c__Gammaproteobacteria|o__Pasteurellales|f__Pasteurellaceae	feature_155	26633628	T2D	NA	did not control for metformin in this analysis	N	Depleted in T2D	NEGATIVE	YES
k__Bacteria|p__Verrucomicrobia|c__Verrucomicrobiae|o__Verrucomicrobiales|f__Verrucomicrobiaceae	feature_370	26633628	T2D	NA	did not control for metformin in this analysis	N	Depleted in T2D	NEGATIVE	YES
k__Bacteria|p__Actinobacteria|c__Actinobacteria|o__Bifidobacteriales|f__Bifidobacteriaceae|g__Bifidobacterium	feature_41	;27151248 ;32214153 27366720 ;20087741 ;28912092 26633628	T2D	NA	Did not control for metformin Did not control for metformin Did not control for metformin Did not control for metformin Did not control for metformin did not control for metformin in this analysis	N	Depleted in T2D Depleted in T2D Depleted in T2D Depleted in T2D Depleted in T2D Enriched in T2D	POSITIVE/NEGATIVE	YES
k__Bacteria|p__Firmicutes|c__Clostridia|o__Clostridiales|f__Ruminococcaceae|g__Ruminococcus|s__Ruminococcus_lactaris	feature_704	;32158702 26633628	T2D	NA	controlled for metformin did not control for metformin in this analysis	Y/N	Depleted in T2D Depleted in T2D	NEGATIVE	YES
k__Bacteria|p__Firmicutes|c__Clostridia|o__Clostridiales|f__Clostridiaceae	feature_32	;32158702 28328990 26633628	T2D	NA	controlled for metformin Did not control for metformin did not control for metformin in this analysis	Y/N	Depleted in T2D Depleted in T2D Enriched in T2D	POSITIVE/NEGATIVE	YES
k__Bacteria|p__Firmicutes|c__Clostridia|o__Clostridiales|f__Lachnospiraceae|g__Anaerostipes	feature_197	;32158702 29657308 26633628	T2D	NA	controlled for metformin all T2D subjects in study treated with metformin did not control for metformin in this analysis	Y/N	Depleted in T2D Depleted in T2D Depleted in T2D	NEGATIVE	YES
k__Bacteria|p__Firmicutes|c__Clostridia|o__Clostridiales|f__Peptostreptococcaceae	feature_30	;32158702 29657308 28328990 26633628	T2D	NA	controlled for metformin All T2D subjects treated with metformin Did not control for metformin Did not control for metformin in this analysis	Y/N	Depleted in T2D Depleted in T2D Depleted in T2D Depleted in T2D	NEGATIVE	YES
k__Bacteria|p__Actinobacteria|c__Actinobacteria|o__Coriobacteriales|f__Coriobacteriaceae|g__Eggerthella|s__Eggerthella_lenta	feature_247	23023125 26633628	T2D	NA	Did not control for metformin did not control for metformin in this analysis	N	Enriched in T2D Enriched in T2D	POSITIVE	YES
k__Bacteria|p__Firmicutes|c__Clostridia|o__Clostridiales|f__Eubacteriaceae|g__Eubacterium|s__Eubacterium_rectale	feature_333	23023125 26633628	T2D	NA	Did not control for metformin did not control for metformin in this analysis	N	Depleted in T2D Depleted in T2D	NEGATIVE	YES
k__Bacteria|p__Proteobacteria|c__Gammaproteobacteria|o__Enterobacteriales|f__Enterobacteriaceae|g__Escherichia|s__Escherichia_coli	feature_66	23023125 26633628	T2D	NA	Did not control for metformin did not control for metformin in this analysis	N	Enriched in T2D Enriched in T2D	POSITIVE	YES
k__Bacteria|p__Firmicutes|c__Clostridia|o__Clostridiales|f__Lachnospiraceae|g__Roseburia|s__Roseburia_intestinalis	feature_321	23023125 26633628 26633628	T2D	NA	Did not control for metformin controlled for metformin did not control for metformin in this analysis	Y/N	Depleted in T2D Depleted in T2D metformin- compared to ND control Depleted in T2D	NEGATIVE	YES
k__Bacteria|p__Firmicutes|c__Clostridia|o__Clostridiales|f__Lachnospiraceae	feature_27	24013136 23023125 26633628	T2D	NA	Did not mention metformin, no subjects were taking "antibiotics, hormones, antiobesity agents, lipid-lowering drugs, antihyperglycemic agents, and probiotics". Broke into normal glucose tolerance, prediabetes, and newly diagnosed T2D Did not control for metformin did not control for metformin in this analysis	N	1 OTU depleted in T2D, 7 OTUs enriched in T2D Enriched in T2D Depleted in T2D	POSITIVE/NEGATIVE	YES
k__Bacteria|p__Proteobacteria|c__Gammaproteobacteria|o__Pasteurellales|f__Pasteurellaceae|g__Haemophilus|s__Haemophilus_parainfluenzae	feature_169	24013136 23023125 26633628 26633628	T2D	NA	Did not mention metformin, no subjects were taking "antibiotics, hormones, antiobesity agents, lipid-lowering drugs, antihyperglycemic agents, and probiotics". Broke into normal glucose tolerance, prediabetes, and newly diagnosed T2D Did not control for metformin controlled for metformin did not control for metformin in this analysis	N	Depleted in T2D Depleted in T2D Depleted in T2D metformin- compared to ND control Depleted in T2D	NEGATIVE	YES
k__Bacteria|p__Proteobacteria|c__Gammaproteobacteria|o__Pasteurellales|f__Pasteurellaceae|g__Haemophilus	feature_161	24013136 26633628 26633628	T2D	NA	Did not mention metformin, no subjects were taking "antibiotics, hormones, antiobesity agents, lipid-lowering drugs, antihyperglycemic agents, and probiotics". Broke into normal glucose tolerance, prediabetes, and newly diagnosed T2D controlled for metformin did not control for metformin in this analysis	N	1 OTU depleted in T2D Depleted in T2D metformin- compared to ND control Depleted in T2D	NEGATIVE	YES
k__Bacteria|p__Verrucomicrobia|c__Verrucomicrobiae|o__Verrucomicrobiales|f__Verrucomicrobiaceae|g__Akkermansia|s__Akkermansia_muciniphila	feature_396	24013136 27999002 23023125 26633628	T2D	NA	Did not mention metformin, no subjects were taking "antibiotics, hormones, antiobesity agents, lipid-lowering drugs, antihyperglycemic agents, and probiotics". Broke into normal glucose tolerance, prediabetes, and newly diagnosed T2D controlled for metformin Did not control for metformin did not control for metformin in this analysis	N	higher in normal glucose tolerance than prediabetes (unclear whether they're also claiming depleted in T2D) Enriched in T2D +metformin treatment over non diabetic control and T2D -metformin treatment Enriched in T2D Depleted in T2D	POSITIVE/NEGATIVE	YES
k__Bacteria|p__Firmicutes|c__Clostridia|o__Clostridiales|f__Lachnospiraceae|g__Roseburia	feature_306	24013136 29657308 26633628 26633628	T2D	NA	Did not mention metformin, no subjects were taking "antibiotics, hormones, antiobesity agents, lipid-lowering drugs, antihyperglycemic agents, and probiotics". Broke into normal glucose tolerance, prediabetes, and newly diagnosed T2D All T2D subjects on metformin treatment controlled for metformin did not control for metformin in this analysis	Y/N	1 OTU depleted in T2D Depleted in T2D Depleted in T2D metformin- compared to ND control Depleted in T2D	NEGATIVE	YES
k__Bacteria|p__Firmicutes|c__Clostridia|o__Clostridiales|f__Ruminococcaceae|g__Faecalibacterium|s__Faecalibacterium_prausnitzii	feature_379	24013136 32652044 ;20876719 28739439 23023125 26633628	T2D	NA	Did not mention metformin, no subjects were taking "antibiotics, hormones, antiobesity agents, lipid-lowering drugs, antihyperglycemic agents, and probiotics". Broke into normal glucose tolerance, prediabetes, and newly diagnosed T2D controlled for metformin by including only treatment naive T2D subjects did not control for metformin (some on it, some not) Did not control for metformin Did not co…	Y/N	Depleted in T2D Depleted in T2D (in the list twice - once depleted in two of two cohorts, in the other depleted in one of two cohorts) Depleted in T2D compared to obese non-diabetics and healthy control Depleted in T2D Depleted in T2D Depleted in T2D (x5 OTU)	NEGATIVE	YES
k__Bacteria|p__Bacteroidetes|c__Bacteroidia|o__Bacteroidales|f__Porphyromonadaceae|g__Parabacteroides|s__Parabacteroides_distasonis	feature_479	26633628 26633628	T2D	NA	controlled for metformin did not control for metformin in this analysis	Y/N	Enriched in T2D metformin- compared to ND control Enriched in T2D	POSITIVE	YES
k__Bacteria|p__Firmicutes|c__Bacilli|o__Lactobacillales|f__Lactobacillaceae|g__Lactobacillus|s__Lactobacillus_salivarius	feature_809	26633628 26633628	T2D	NA	controlled for metformin did not control for metformin in this analysis	Y/N	Depleted in T2D metformin- compared to ND control Depleted in T2D	NEGATIVE	YES
k__Bacteria|p__Firmicutes|c__Bacilli|o__Lactobacillales|f__Streptococcaceae|g__Streptococcus|s__Streptococcus_anginosus	feature_175	26633628 26633628	T2D	NA	controlled for metformin did not control for metformin in this analysis	Y/N	Depleted in T2D metformin- compared to ND control Depleted in T2D	NEGATIVE	YES
k__Bacteria|p__Firmicutes|c__Clostridia|o__Clostridiales|f__Clostridiales_noname|g__Clostridiales_noname|s__Clostridiales_bacterium_1_7_47FAA	feature_628	26633628 26633628	T2D	NA	controlled for metformin did not control for metformin in this analysis	Y/N	Enriched in T2D metformin- compared to ND control Enriched in T2D	POSITIVE	YES
k__Bacteria|p__Firmicutes|c__Negativicutes|o__Selenomonadales|f__Veillonellaceae|g__Veillonella|s__Veillonella_atypica	feature_82	26633628 26633628	T2D	NA	controlled for metformin did not control for metformin in this analysis	Y/N	Depleted in T2D metformin- compared to ND control Depleted in T2D	NEGATIVE	YES
k__Bacteria|p__Actinobacteria|c__Actinobacteria|o__Coriobacteriales|f__Coriobacteriaceae|g__Collinsella	feature_375	26756039 ;27151248 26633628	T2D	NA	Did not control for metformin Did not control for metformin did not control for metformin in this analysis	N	Enriched in T2D Enriched in T2D Enriched in T2D	POSITIVE/NEGATIVE	YES
k__Bacteria|p__Proteobacteria|c__Gammaproteobacteria|o__Enterobacteriales|f__Enterobacteriaceae	feature_22	26756039 29657308 26633628	T2D	NA	Did not control for metformin All T2D subjects treated with metformin did not control for metformin in this analysis	Y/N	Enriched in T2D Enriched in T2D Enriched in T2D	POSITIVE	YES
k__Bacteria|p__Actinobacteria|c__Actinobacteria|o__Bifidobacteriales|f__Bifidobacteriaceae	feature_23	28328990 26633628	T2D	NA	Did not control for metformin did not control for metformin in this analysis	N	Depleted in T2D Enriched in T2D	POSITIVE/NEGATIVE	YES
k__Bacteria|p__Actinobacteria|c__Actinobacteria|o__Coriobacteriales|f__Coriobacteriaceae	feature_37	28328990 26633628	T2D	NA	Did not control for metformin did not control for metformin in this analysis	N	Depleted in T2D Enriched in T2D	POSITIVE/NEGATIVE	YES
k__Bacteria|p__Proteobacteria|c__Deltaproteobacteria|o__Desulfovibrionales|f__Desulfovibrionaceae	feature_437	28328990 26633628	T2D	NA	Did not control for metformin did not control for metformin in this analysis	N	Enriched in T2D Enriched in T2D	POSITIVE	YES
k__Bacteria|p__Firmicutes|c__Clostridia|o__Clostridiales|f__Ruminococcaceae|g__Subdoligranulum	feature_59	31891582 24013136 23023125 26633628	T2D	NA	Did not control for metformin Did not mention metformin, no subjects were taking "antibiotics, hormones, antiobesity agents, lipid-lowering drugs, antihyperglycemic agents, and probiotics". Broke into normal glucose tolerance, prediabetes, and newly diagnosed T2D Did not control for metformin controlled for metformin	Y/N	Enriched in T2D 1 OTU enriched in T2D Enriched in T2D Depleted in T2D metformin- compared to ND control	POSITIVE/NEGATIVE	YES
k__Bacteria|p__Verrucomicrobia|c__Verrucomicrobiae|o__Verrucomicrobiales|f__Verrucomicrobiaceae|g__Akkermansia	feature_377	32234773. ;32214153 26633628	T2D	NA	Controlled for new vs known (aka on treatment for at least a year - didn't specify metformin) Did not control for metformin did not control for metformin in this analysis	N	Depleted in T2D (new) Depleted in T2D Depleted in T2D	NEGATIVE	YES
k__Bacteria|p__Firmicutes|c__Negativicutes|o__Selenomonadales|f__Acidaminococcaceae|g__Acidaminococcus	feature_162	32234773. 26633628	T2D	NA	Controlled for new vs known (aka on treatment for at least a year - didn't specify metformin) did not control for metformin in this analysis	N	Enriched in T2D (known) Enriched in T2D	POSITIVE	YES
k__Bacteria|p__Proteobacteria|c__Gammaproteobacteria|o__Enterobacteriales|f__Enterobacteriaceae|g__Escherichia	feature_40	32234773. 27366720 26633628 26633628	T2D	NA	Controlled for new vs known (aka on treatment for at least a year - didn't specify metformin) Did not control for metformin Controlled for metformin did not control for metformin in this analysis	Y/N	Enriched in T2D (known) Enriched in T2D Enriched in T2D metformin+, but not in T2D metformin- Enriched in T2D	POSITIVE/NEGATIVE	YES
k__Bacteria|p__Firmicutes|c__Clostridia|o__Clostridiales|f__Clostridiaceae|g__Clostridium|s__Clostridium_symbiosum	feature_399	32652044 23023125 26633628	T2D	NA	controlled for metformin by including only treatment naive T2D subjects Did not control for metformin did not control for metformin in this analysis	Y/N	Enriched in T2D in one of two cohorts Enriched in T2D Enriched in T2D	POSITIVE	YES
k__Bacteria|p__Firmicutes|c__Clostridia|o__Clostridiales|f__Clostridiaceae|g__Clostridium|s__Clostridium_bolteae	feature_570	32652044 23023125 26633628 26633628	T2D	NA	controlled for metformin by including only treatment naive T2D subjects Did not control for metformin controlled for metformin did not control for metformin in this analysis	Y/N	Enriched in T2D in two of two cohorts Enriched in T2D Enriched in T2D metformin- compared to ND control Enriched in T2D	POSITIVE	YES
k__Bacteria|p__Firmicutes|c__Clostridia|o__Clostridiales|f__Lachnospiraceae|g__Blautia|s__Ruminococcus_torques	feature_246	32652044 26633628 26633628	T2D	NA	controlled for metformin by including only treatment naive T2D subjects controlled for metformin did not control for metformin in this analysis	Y/N	Enriched in T2D in two out of two cohorts Depleted in T2D metformin- compared to ND control Depleted in T2D	POSITIVE/NEGATIVE	YES
k__Bacteria|p__Firmicutes|c__Clostridia|o__Clostridiales	feature_18	24013136 23023125	T2D	NA	Did not mention metformin, no subjects were taking "antibiotics, hormones, antiobesity agents, lipid-lowering drugs, antihyperglycemic agents, and probiotics". Broke into normal glucose tolerance, prediabetes, and newly diagnosed T2D Did not control for metformin	N	Enriched in T2D, 1 OTU depleted in T2D, 1 OTU enriched in T2D Depleted in T2D	POSITIVE/NEGATIVE	NO
k__Bacteria|p__Bacteroidetes|c__Bacteroidia|o__Bacteroidales|f__Bacteroidaceae|g__Bacteroides	feature_217	26452391 27151248 24013136 29657308	T2D	NA	Did not control for metformin Did not mention metformin, no subjects were taking "antibiotics, hormones, antiobesity agents, lipid-lowering drugs, antihyperglycemic agents, and probiotics". Broke into normal glucose tolerance, prediabetes, and newly diagnosed T2D All T2D subjects on metformin	Y/N	Depleted in T2D 1 OTU depleted in T2D, 2 enriched in T2D Depleted in T2D	POSITIVE/NEGATIVE	NO
k__Bacteria|p__Firmicutes|c__Clostridia|o__Clostridiales|f__Lachnospiraceae|g__Blautia	feature_45	32234773. 24013136	T2D	NA	Controlled for new vs known (aka on treatment for at least a year - didn't specify metformin) Did not mention metformin, no subjects were taking "antibiotics, hormones, antiobesity agents, lipid-lowering drugs, antihyperglycemic agents, and probiotics". Broke into normal glucose tolerance, prediabetes, and newly diagnosed T2D	Y/N	Depleted in T2D (new) 1 OTU depleted in T2D, 1 OTU enriched in T2D	POSITIVE/NEGATIVE	NO
