# Supplementary material for: Systematically assessing microbiome–disease associations identifies drivers of inconsistency in metagenomic research
Source: PLoS Biol. 2022 Mar 2;20(3):e3001556. doi: 10.1371/journal.pbio.3001556 (PMC8890741; doi:10.1371/journal.pbio.3001556)
Supplement: S2 Table — This figure can be generated using the code deposited in https://github.com/chiragjp/ubiome_robustness and the data deposited in https://figshare.com/projects/Microbiome_robustness/127607. VoE, vibration of effects. (XLSX) [file pbio.3001556.s002.xlsx]

## Sheet: S_TABLE_lit_review_bugs_of_inte
feature	estimate	p.value	CI_95_lower	CI_95_upper	filename	phenotype	adjusted_pvalue	direction_of_association_in_literature	significant_in_our_analysis	association_direction_from_this_analysis	association_directions_match	estimate_quantile_1%	estimate_quantile_50%	estimate_quantile_99%	estimate_diff_99_1	fraction of associations that are positive	pval_quantile_1%	pval_quantile_50%	pval_quantile_99%	pvalue_diff_99_1
k__Bacteria|p__Actinobacteria	0.192668	0.416179	-0.270961	0.656296	cirrhosis_90.rds	CIRRHOSIS	1	POSITIVE	NO	POSITIVE	YES	-0.00181803	0.28439	0.813659	0.815477	0.98827	0.0774154	0.405239	0.974983	0.897568
k__Bacteria|p__Actinobacteria	-0.361308	0.00599684	-0.619009	-0.103607	CRC_90.rds	CRC	0.17743	INDETERMINANT	NO	INDETERMINANT	INDETERMINANT	-0.736578	-0.606051	-0.0156967	0.720881	0.0025974	0.00129405	0.0120223	0.946263	0.944969
k__Bacteria|p__Actinobacteria	1.33368	8.31e-16	1.0257	1.64166	IBD_90.rds	IBD	3.51e-13	POSITIVE	YES	POSITIVE	YES	0.476575	0.617453	1.43615	0.959576	1	1.59e-16	0.00248746	0.0174397	0.0174397
k__Bacteria|p__Actinobacteria	0.385161	0.087549	-0.056697	0.827018	T2D_90.rds	T2D	1	POSITIVE	NO	POSITIVE	YES	-0.16198	0.127476	0.889028	1.05101	0.829928	0.0833011	0.64219	0.992674	0.909373
k__Bacteria|p__Actinobacteria|c__Actinobacteria	0.192668	0.416179	-0.270961	0.656296	cirrhosis_90.rds	CIRRHOSIS	1	POSITIVE	NO	POSITIVE	YES	-0.00181803	0.28439	0.813659	0.815477	0.98827	0.0774154	0.405239	0.974983	0.897568
k__Bacteria|p__Actinobacteria|c__Actinobacteria	-0.361308	0.00599684	-0.619009	-0.103607	CRC_90.rds	CRC	0.17743	INDETERMINANT	NO	INDETERMINANT	INDETERMINANT	-0.736578	-0.606051	-0.0156967	0.720881	0.0025974	0.00129405	0.0120223	0.946263	0.944969
k__Bacteria|p__Actinobacteria|c__Actinobacteria	1.33368	8.31e-16	1.0257	1.64166	IBD_90.rds	IBD	3.51e-13	POSITIVE	YES	POSITIVE	YES	0.476575	0.617453	1.43615	0.959576	1	1.59e-16	0.00248746	0.0174397	0.0174397
k__Bacteria|p__Actinobacteria|c__Actinobacteria	0.385161	0.087549	-0.056697	0.827018	T2D_90.rds	T2D	1	POSITIVE	NO	POSITIVE	YES	-0.168165	0.12807	0.889028	1.05719	0.826955	0.0833011	0.637498	0.992296	0.908995
k__Bacteria|p__Actinobacteria|c__Actinobacteria|o__Actinomycetales	3.22647	0.000126716	1.59697	4.85598	IBD_90.rds	IBD	0.00595899	POSITIVE	YES	POSITIVE	YES	-0.124776	1.06078	4.19087	4.31565	0.866667	1.46e-06	0.326546	0.941676	0.941674
k__Bacteria|p__Actinobacteria|c__Actinobacteria|o__Actinomycetales|f__Actinomycetaceae	0.675072	0.327839	-0.67715	2.0273	T2D_90.rds	T2D	1	NEGATIVE	NO	POSITIVE	NO	-0.589	1.37234	3.18802	3.77702	0.928107	0.133911	0.478206	0.982777	0.848866
k__Bacteria|p__Actinobacteria|c__Actinobacteria|o__Actinomycetales|f__Actinomycetaceae|g__Actinomyces	6.53457	5.38e-22	5.2867	7.78244	ACVD_90.rds	ACVD	7.7e-19	POSITIVE	YES	POSITIVE	YES	5.5346	6.2514	6.98528	1.45067	1	3.06e-24	2.14e-15	6.74e-11	6.74e-11
k__Bacteria|p__Actinobacteria|c__Actinobacteria|o__Actinomycetales|f__Actinomycetaceae|g__Actinomyces	5.63141	1.72e-17	4.40926	6.85356	IBD_90.rds	IBD	1.2e-14	POSITIVE	YES	POSITIVE	YES	2.25668	2.49216	5.54712	3.29044	1	2.76e-16	0.00170277	0.00565404	0.00565404
k__Bacteria|p__Actinobacteria|c__Actinobacteria|o__Actinomycetales|f__Micrococcaceae	2.37688	0.00198278	0.883163	3.8706	IBD_90.rds	IBD	0.0681077	POSITIVE	NO	POSITIVE	YES	0.822513	1.5693	3.18744	2.36493	1	0.000130889	0.125438	0.414014	0.413883
k__Bacteria|p__Actinobacteria|c__Actinobacteria|o__Actinomycetales|f__Micrococcaceae|g__Rothia	2.24645	0.00345664	0.751945	3.74095	IBD_90.rds	IBD	0.110246	POSITIVE	NO	POSITIVE	YES	0.690524	1.42942	3.07587	2.38535	1	0.000253385	0.162984	0.492913	0.49266
k__Bacteria|p__Actinobacteria|c__Actinobacteria|o__Actinomycetales|f__Propionibacteriaceae	0.73539	0.252112	-0.520884	1.99166	IBD_90.rds	IBD	1	POSITIVE	NO	POSITIVE	YES	-0.543534	-0.0127506	1.26308	1.80662	0.466667	0.0616923	0.536993	0.988197	0.926505
k__Bacteria|p__Actinobacteria|c__Actinobacteria|o__Bifidobacteriales	1.74553	0.000278699	0.814735	2.67633	IBD_90.rds	IBD	0.0118714	POSITIVE	YES	POSITIVE	YES	0.427527	0.991161	2.23474	1.80722	1	7.26e-06	0.116896	0.498761	0.498754
k__Bacteria|p__Actinobacteria|c__Actinobacteria|o__Bifidobacteriales|f__Bifidobacteriaceae	1.74553	0.000278699	0.814735	2.67633	IBD_90.rds	IBD	0.0118714	INDETERMINANT	YES	INDETERMINANT	INDETERMINANT	0.427527	0.991161	2.23474	1.80722	1	7.26e-06	0.116896	0.498761	0.498754
k__Bacteria|p__Actinobacteria|c__Actinobacteria|o__Bifidobacteriales|f__Bifidobacteriaceae	0.256106	0.733328	-1.2172	1.72941	T2D_90.rds	T2D	1	INDETERMINANT	NO	INDETERMINANT	INDETERMINANT	-0.904194	0.864035	2.59488	3.49907	0.885194	0.0802816	0.522455	0.989301	0.909019
k__Bacteria|p__Actinobacteria|c__Actinobacteria|o__Bifidobacteriales|f__Bifidobacteriaceae|g__Bifidobacterium	1.17084	0.126064	-0.323918	2.66561	cirrhosis_90.rds	CIRRHOSIS	1	POSITIVE	NO	POSITIVE	YES	-0.100826	0.974107	1.73202	1.83284	0.971652	0.0828879	0.489317	0.989671	0.906783
k__Bacteria|p__Actinobacteria|c__Actinobacteria|o__Bifidobacteriales|f__Bifidobacteriaceae|g__Bifidobacterium	1.90663	0.000274691	0.890992	2.92226	IBD_90.rds	IBD	0.011759	POSITIVE	YES	POSITIVE	YES	0.425634	0.952491	2.35948	1.93385	1	1.6e-05	0.169758	0.53625	0.536234
k__Bacteria|p__Actinobacteria|c__Actinobacteria|o__Bifidobacteriales|f__Bifidobacteriaceae|g__Bifidobacterium	-0.441748	0.658536	-2.40088	1.51739	T1D_90.rds	T1D	1	INDETERMINANT	NO	INDETERMINANT	INDETERMINANT	-6.86309	-0.959995	3.38329	10.2464	0.254902	0.0877588	0.56037	0.988542	0.900783
k__Bacteria|p__Actinobacteria|c__Actinobacteria|o__Bifidobacteriales|f__Bifidobacteriaceae|g__Bifidobacterium	0.13708	0.843659	-1.22525	1.49941	T2D_90.rds	T2D	1	INDETERMINANT	NO	INDETERMINANT	INDETERMINANT	-1.08022	0.86017	2.63531	3.71553	0.872933	0.0771985	0.523287	0.989159	0.911961
k__Bacteria|p__Actinobacteria|c__Actinobacteria|o__Bifidobacteriales|f__Bifidobacteriaceae|g__Bifidobacterium|s__Bifidobacterium_adolescentis	-1.25158	0.0982003	-2.735	0.231844	CRC_90.rds	CRC	1	NEGATIVE	NO	NEGATIVE	YES	-3.82525	-0.390007	0.504954	4.3302	0.244156	0.0816495	0.686367	0.995453	0.913804
k__Bacteria|p__Actinobacteria|c__Actinobacteria|o__Bifidobacteriales|f__Bifidobacteriaceae|g__Bifidobacterium|s__Bifidobacterium_adolescentis	1.72905	0.073128	-0.155765	3.61387	IBD_90.rds	IBD	1	NEGATIVE	NO	POSITIVE	NO	1.79094	3.63746	5.47902	3.68808	1	7.38e-06	0.000280689	0.0722595	0.0722522
k__Bacteria|p__Actinobacteria|c__Actinobacteria|o__Bifidobacteriales|f__Bifidobacteriaceae|g__Bifidobacterium|s__Bifidobacterium_bifidum	8.5268	5.16e-19	6.76884	10.2848	IBD_90.rds	IBD	4.44e-16	NEGATIVE	YES	POSITIVE	NO	4.95279	5.50747	8.34936	3.39657	1	4.79e-17	3.66e-06	4.22e-05	4.22e-05
k__Bacteria|p__Actinobacteria|c__Actinobacteria|o__Bifidobacteriales|f__Bifidobacteriaceae|g__Bifidobacterium|s__Bifidobacterium_breve	0.568425	0.245175	-0.38877	1.52562	ACVD_90.rds	ACVD	1	POSITIVE	NO	POSITIVE	YES	-0.02238	0.321978	0.767764	0.790144	0.968504	0.162668	0.580255	0.970847	0.808179
k__Bacteria|p__Actinobacteria|c__Actinobacteria|o__Bifidobacteriales|f__Bifidobacteriaceae|g__Bifidobacterium|s__Bifidobacterium_breve	-0.662494	0.362095	-2.08722	0.762229	CRC_90.rds	CRC	1	NEGATIVE	NO	NEGATIVE	YES	-1.22774	-0.572857	1.48155	2.70928	0.0940767	0.285891	0.596461	0.926409	0.640518
k__Bacteria|p__Actinobacteria|c__Actinobacteria|o__Bifidobacteriales|f__Bifidobacteriaceae|g__Bifidobacterium|s__Bifidobacterium_breve	1.83121	0.000573903	0.788974	2.87345	T2D_90.rds	T2D	0.0224768	NEGATIVE	YES	POSITIVE	NO	0.315886	1.37373	2.90913	2.59324	1	0.000638779	0.108447	0.747592	0.746953
k__Bacteria|p__Actinobacteria|c__Actinobacteria|o__Bifidobacteriales|f__Bifidobacteriaceae|g__Bifidobacterium|s__Bifidobacterium_catenulatum	-1.97202	0.00630002	-3.3869	-0.55714	CRC_90.rds	CRC	0.185336	NEGATIVE	NO	NEGATIVE	YES	-4.99574	-3.48175	-0.57357	4.42217	0.0026178	0.000697557	0.026169	0.638433	0.637735
k__Bacteria|p__Actinobacteria|c__Actinobacteria|o__Bifidobacteriales|f__Bifidobacteriaceae|g__Bifidobacterium|s__Bifidobacterium_dentium	3.06076	3.19e-05	1.63579	4.48574	ACVD_90.rds	ACVD	0.00166876	POSITIVE	YES	POSITIVE	YES	2.47156	2.7725	3.20436	0.732797	1	2.14e-05	0.00150325	0.00719183	0.00717045
k__Bacteria|p__Actinobacteria|c__Actinobacteria|o__Bifidobacteriales|f__Bifidobacteriaceae|g__Bifidobacterium|s__Bifidobacterium_longum	1.13403	0.234683	-0.731529	2.9996	cirrhosis_90.rds	CIRRHOSIS	1	POSITIVE	NO	POSITIVE	YES	0.976217	2.61197	3.20439	2.22817	1	0.0799425	0.156191	0.38884	0.308897
k__Bacteria|p__Actinobacteria|c__Actinobacteria|o__Bifidobacteriales|f__Bifidobacteriaceae|g__Bifidobacterium|s__Bifidobacterium_pseudocatenulatum	-0.320182	0.929584	-7.42169	6.78133	T1D_90.rds	T1D	1	POSITIVE	NO	NEGATIVE	NO	-26.7599	-2.8164	13.896	40.6559	0.366667	0.0256452	0.439449	0.984208	0.958563
k__Bacteria|p__Actinobacteria|c__Actinobacteria|o__Bifidobacteriales|f__Bifidobacteriaceae|g__Parascardovia	-0.734268	0.294231	-2.10633	0.637797	CRC_90.rds	CRC	1	POSITIVE	NO	NEGATIVE	NO	-0.467269	-0.0509749	0.646381	1.11365	0.417969	0.520471	0.805494	0.997558	0.477087
k__Bacteria|p__Actinobacteria|c__Actinobacteria|o__Bifidobacteriales|f__Bifidobacteriaceae|g__Parascardovia|s__Parascardovia_denticolens	-0.734268	0.294231	-2.10633	0.637797	CRC_90.rds	CRC	1	POSITIVE	NO	NEGATIVE	NO	-0.467269	-0.0509749	0.646381	1.11365	0.417969	0.520471	0.805494	0.997558	0.477087
k__Bacteria|p__Actinobacteria|c__Actinobacteria|o__Coriobacteriales	0.8321	1.25e-05	0.464708	1.19949	IBD_90.rds	IBD	0.000717135	POSITIVE	YES	POSITIVE	YES	0.0819106	0.231195	0.977027	0.895116	1	9.64e-07	0.349597	0.737608	0.737607
k__Bacteria|p__Actinobacteria|c__Actinobacteria|o__Coriobacteriales|f__Coriobacteriaceae	-0.959299	0.0527767	-1.92521	0.00661294	cirrhosis_90.rds	CIRRHOSIS	1	POSITIVE	NO	NEGATIVE	NO	-1.96783	-0.504564	0.622075	2.58991	0.195503	0.00170189	0.553805	0.98978	0.988078
k__Bacteria|p__Actinobacteria|c__Actinobacteria|o__Coriobacteriales|f__Coriobacteriaceae	0.8321	1.25e-05	0.464708	1.19949	IBD_90.rds	IBD	0.000717135	NEGATIVE	YES	POSITIVE	NO	0.0819106	0.231195	0.977027	0.895116	1	9.64e-07	0.349597	0.737608	0.737607
k__Bacteria|p__Actinobacteria|c__Actinobacteria|o__Coriobacteriales|f__Coriobacteriaceae	0.186417	0.175848	-0.083498	0.456332	T2D_90.rds	T2D	1	INDETERMINANT	NO	INDETERMINANT	INDETERMINANT	-0.259463	0.265019	0.557597	0.81706	0.948077	0.0228865	0.273388	0.975962	0.953076
k__Bacteria|p__Actinobacteria|c__Actinobacteria|o__Coriobacteriales|f__Coriobacteriaceae|g__Adlercreutzia	0.670162	0.444942	-1.04723	2.38755	IBD_90.rds	IBD	1	POSITIVE	NO	POSITIVE	YES	-3.46372	-2.90392	1.09466	4.55837	0.333333	0.00201971	0.0122548	0.946205	0.944186
k__Bacteria|p__Actinobacteria|c__Actinobacteria|o__Coriobacteriales|f__Coriobacteriaceae|g__Atopobium	4.41498	4.27e-11	3.1644	5.66556	cirrhosis_90.rds	CIRRHOSIS	7.64e-09	POSITIVE	YES	POSITIVE	YES	2.85687	3.73811	4.93058	2.07372	1	2.32e-11	0.00203882	0.0187009	0.0187009
k__Bacteria|p__Actinobacteria|c__Actinobacteria|o__Coriobacteriales|f__Coriobacteriaceae|g__Atopobium	1.78294	0.0766708	-0.190976	3.75686	CRC_90.rds	CRC	1	POSITIVE	NO	POSITIVE	YES	-1.41161	0.489612	2.17032	3.58193	0.816754	0.0931824	0.684813	0.986266	0.893084
k__Bacteria|p__Actinobacteria|c__Actinobacteria|o__Coriobacteriales|f__Coriobacteriaceae|g__Atopobium	2.32578	2.35e-05	1.26384	3.38772	IBD_90.rds	IBD	0.00127281	NEGATIVE	YES	POSITIVE	NO	1.58174	1.88274	2.28679	0.705043	1	5.4e-05	0.00445924	0.0318415	0.0317875
k__Bacteria|p__Actinobacteria|c__Actinobacteria|o__Coriobacteriales|f__Coriobacteriaceae|g__Atopobium|s__Atopobium_parvulum	4.62884	2.53e-14	3.4839	5.77377	ACVD_90.rds	ACVD	7.32e-12	POSITIVE	YES	POSITIVE	YES	3.75859	4.0709	4.61059	0.851998	1	1.25e-13	2.14e-08	2.33e-06	2.33e-06
k__Bacteria|p__Actinobacteria|c__Actinobacteria|o__Coriobacteriales|f__Coriobacteriaceae|g__Collinsella	-0.764123	0.290411	-2.17878	0.65054	ACVD_90.rds	ACVD	1	POSITIVE	NO	NEGATIVE	NO	-2.05273	-1.40518	-0.800692	1.25203	0	0.0180704	0.092997	0.274491	0.256421
k__Bacteria|p__Actinobacteria|c__Actinobacteria|o__Coriobacteriales|f__Coriobacteriaceae|g__Collinsella	-2.55134	0.00992391	-4.47495	-0.627736	cirrhosis_90.rds	CIRRHOSIS	0.268075	POSITIVE	NO	NEGATIVE	NO	-4.06104	-1.92369	-0.632053	3.42899	0	0.00917891	0.165088	0.683825	0.674646
k__Bacteria|p__Actinobacteria|c__Actinobacteria|o__Coriobacteriales|f__Coriobacteriaceae|g__Collinsella	0.382514	0.456391	-0.62286	1.38789	IBD_90.rds	IBD	1	POSITIVE	NO	POSITIVE	YES	0.407106	1.23467	1.59504	1.18793	1	0.0110035	0.0307209	0.451389	0.440385
k__Bacteria|p__Actinobacteria|c__Actinobacteria|o__Coriobacteriales|f__Coriobacteriaceae|g__Collinsella	-0.938155	0.188602	-2.33673	0.460424	T2D_90.rds	T2D	1	INDETERMINANT	NO	INDETERMINANT	INDETERMINANT	-2.22103	-1.00106	1.07424	3.29527	0.109047	0.112853	0.557081	0.98858	0.875727
k__Bacteria|p__Actinobacteria|c__Actinobacteria|o__Coriobacteriales|f__Coriobacteriaceae|g__Collinsella|s__Collinsella_aerofaciens	-0.344507	0.688434	-2.02718	1.33817	ACVD_90.rds	ACVD	1	POSITIVE	NO	NEGATIVE	NO	-2.08289	-0.838219	-0.350874	1.73201	0	0.048087	0.413297	0.705082	0.656995
k__Bacteria|p__Actinobacteria|c__Actinobacteria|o__Coriobacteriales|f__Coriobacteriaceae|g__Collinsella|s__Collinsella_aerofaciens	0.514798	0.320278	-0.500393	1.52999	CRC_90.rds	CRC	1	NEGATIVE	NO	POSITIVE	NO	-3.06828	0.988475	1.51149	4.57977	0.823377	0.147228	0.311676	0.883841	0.736613
k__Bacteria|p__Actinobacteria|c__Actinobacteria|o__Coriobacteriales|f__Coriobacteriaceae|g__Collinsella|s__Collinsella_aerofaciens	-1.00336	0.163671	-2.41528	0.40855	T2D_90.rds	T2D	1	POSITIVE	NO	NEGATIVE	NO	-2.4504	-0.829293	1.185	3.6354	0.18642	0.147984	0.630108	0.993801	0.845818
k__Bacteria|p__Actinobacteria|c__Actinobacteria|o__Coriobacteriales|f__Coriobacteriaceae|g__Coriobacteriaceae_noname	2.65366	7.63e-05	1.35616	3.95116	IBD_90.rds	IBD	0.00371473	POSITIVE	YES	POSITIVE	YES	0.654417	0.866179	2.62177	1.96736	1	0.000136532	0.320271	0.464811	0.464675
k__Bacteria|p__Actinobacteria|c__Actinobacteria|o__Coriobacteriales|f__Coriobacteriaceae|g__Eggerthella	5.63736	3.57e-10	3.93152	7.34321	IBD_90.rds	IBD	5.17e-08	POSITIVE	YES	POSITIVE	YES	-1.23098	0.208867	5.34311	6.57409	0.733333	1.25e-07	0.227889	0.889727	0.889727
k__Bacteria|p__Actinobacteria|c__Actinobacteria|o__Coriobacteriales|f__Coriobacteriaceae|g__Eggerthella	2.20303	0.000500247	0.962488	3.44357	T2D_90.rds	T2D	0.0198944	POSITIVE	YES	POSITIVE	YES	0.685755	2.71383	4.42253	3.73678	1	0.0101602	0.18612	0.704746	0.694585
k__Bacteria|p__Actinobacteria|c__Actinobacteria|o__Coriobacteriales|f__Coriobacteriaceae|g__Eggerthella|s__Eggerthella_lenta	3.09958	7.73e-06	1.75985	4.43931	ACVD_90.rds	ACVD	0.000457854	POSITIVE	YES	POSITIVE	YES	2.5047	2.93546	3.40837	0.903671	1	3.46e-06	0.000491959	0.00342383	0.00342036
k__Bacteria|p__Actinobacteria|c__Actinobacteria|o__Coriobacteriales|f__Coriobacteriaceae|g__Eggerthella|s__Eggerthella_lenta	2.50526	0.000227915	1.17309	3.83742	T2D_90.rds	T2D	0.0100573	POSITIVE	YES	POSITIVE	YES	-0.0042821	1.8527	3.82385	3.82813	0.98969	0.00260107	0.359143	0.945798	0.943197
k__Bacteria|p__Actinobacteria|c__Actinobacteria|o__Coriobacteriales|f__Coriobacteriaceae|g__Gordonibacter	4.41789	7.55e-07	2.70255	6.13324	IBD_90.rds	IBD	5.66e-05	INDETERMINANT	YES	INDETERMINANT	INDETERMINANT	-1.18291	-0.651376	4.33481	5.51772	0.466667	3.92e-06	0.28602	0.552281	0.552278
k__Bacteria|p__Actinobacteria|c__Actinobacteria|o__Coriobacteriales|f__Coriobacteriaceae|g__Gordonibacter|s__Gordonibacter_pamelaeae	-1.34589	0.0297266	-2.55944	-0.132347	CRC_90.rds	CRC	0.673171	NEGATIVE	NO	NEGATIVE	YES	-5.38386	-0.216855	0.413367	5.79723	0.387013	0.00139861	0.807072	0.998661	0.997263
k__Bacteria|p__Actinobacteria|c__Actinobacteria|o__Coriobacteriales|f__Coriobacteriaceae|g__Olsenella	-2.3999	0.00198479	-3.90823	-0.891565	IBD_90.rds	IBD	0.0681077	NEGATIVE	NO	NEGATIVE	YES	-2.1006	-0.204371	1.34282	3.44342	0.266667	0.0152507	0.220125	0.900043	0.884792
k__Bacteria|p__Bacteroidetes	-0.387246	4.78e-06	-0.549314	-0.225178	cirrhosis_90.rds	CIRRHOSIS	0.000291748	INDETERMINANT	YES	INDETERMINANT	INDETERMINANT	-0.519513	-0.39578	-0.194958	0.324556	0	4.6e-08	0.0101024	0.212162	0.212162
k__Bacteria|p__Bacteroidetes	-0.104702	0.121478	-0.236864	0.0274589	IBD_90.rds	IBD	1	NEGATIVE	NO	NEGATIVE	YES	-0.203603	-0.0697085	0.0284289	0.232032	0.266667	0.00315188	0.4311	0.787374	0.784222
k__Bacteria|p__Bacteroidetes|c__Bacteroidia	-0.169877	0.0135778	-0.304771	-0.0349824	T2D_90.rds	T2D	0.350255	NEGATIVE	NO	NEGATIVE	YES	-0.259651	-0.0359946	0.165984	0.425635	0.364852	0.0878513	0.749505	0.995822	0.907971
k__Bacteria|p__Bacteroidetes|c__Bacteroidia|o__Bacteroidales	-0.104377	0.122734	-0.236573	0.0278191	IBD_90.rds	IBD	1	POSITIVE	NO	NEGATIVE	NO	-0.203318	-0.0696144	0.0285385	0.231857	0.266667	0.00320138	0.431845	0.786472	0.783271
k__Bacteria|p__Bacteroidetes|c__Bacteroidia|o__Bacteroidales|f__Bacteroidaceae	-0.509562	6.18e-05	-0.75437	-0.264753	cirrhosis_90.rds	CIRRHOSIS	0.00303901	NEGATIVE	YES	NEGATIVE	YES	-1.04595	-0.756326	-0.397413	0.648539	0	1.8e-06	0.000295462	0.00962301	0.00962121
k__Bacteria|p__Bacteroidetes|c__Bacteroidia|o__Bacteroidales|f__Bacteroidaceae	0.0232225	0.835847	-0.196259	0.242704	IBD_90.rds	IBD	1	POSITIVE	NO	POSITIVE	YES	-0.295966	-0.135018	0.0076519	0.303618	0.0666667	0.0443497	0.237487	0.881397	0.837047
k__Bacteria|p__Bacteroidetes|c__Bacteroidia|o__Bacteroidales|f__Bacteroidaceae|g__Bacteroides	-0.660271	2.66e-07	-0.907265	-0.413277	ACVD_90.rds	ACVD	2.24e-05	NEGATIVE	YES	NEGATIVE	YES	-0.685636	-0.55938	-0.500761	0.184875	0	1.75e-07	0.000266748	0.00122799	0.00122781
k__Bacteria|p__Bacteroidetes|c__Bacteroidia|o__Bacteroidales|f__Bacteroidaceae|g__Bacteroides	-0.509562	6.18e-05	-0.75437	-0.264753	cirrhosis_90.rds	CIRRHOSIS	0.00303901	NEGATIVE	YES	NEGATIVE	YES	-1.04595	-0.756326	-0.397413	0.648539	0	1.8e-06	0.000295462	0.00962301	0.00962121
k__Bacteria|p__Bacteroidetes|c__Bacteroidia|o__Bacteroidales|f__Bacteroidaceae|g__Bacteroides	0.0526295	0.775084	-0.30838	0.413639	CRC_90.rds	CRC	1	INDETERMINANT	NO	INDETERMINANT	INDETERMINANT	-1.95978	0.849598	1.02893	2.98871	0.825974	0.00552626	0.0241868	0.745393	0.739867
k__Bacteria|p__Bacteroidetes|c__Bacteroidia|o__Bacteroidales|f__Bacteroidaceae|g__Bacteroides	0.0232225	0.835847	-0.196259	0.242704	IBD_90.rds	IBD	1	NEGATIVE	NO	POSITIVE	NO	-0.295966	-0.135018	0.0076519	0.303618	0.0666667	0.0443497	0.237487	0.881397	0.837047
k__Bacteria|p__Bacteroidetes|c__Bacteroidia|o__Bacteroidales|f__Bacteroidaceae|g__Bacteroides	0.107855	0.568442	-0.262783	0.478494	T1D_90.rds	T1D	1	INDETERMINANT	NO	INDETERMINANT	INDETERMINANT	-1.84993	0.152741	2.10867	3.9586	0.676471	0.080665	0.5931	0.991658	0.910993
k__Bacteria|p__Bacteroidetes|c__Bacteroidia|o__Bacteroidales|f__Bacteroidaceae|g__Bacteroides	0.0107424	0.921907	-0.204031	0.225516	T2D_90.rds	T2D	1	INDETERMINANT	NO	INDETERMINANT	INDETERMINANT	-0.193821	0.113487	0.405916	0.599737	0.821196	0.0953604	0.659089	0.993119	0.897759
k__Bacteria|p__Bacteroidetes|c__Bacteroidia|o__Bacteroidales|f__Bacteroidaceae|g__Bacteroides|s__Bacteroides_caccae	-0.424809	0.323062	-1.26562	0.415999	cirrhosis_90.rds	CIRRHOSIS	1	NEGATIVE	NO	NEGATIVE	YES	-1.7997	-1.17766	-0.0237937	1.77591	0	0.0255814	0.152862	0.961746	0.936165
k__Bacteria|p__Bacteroidetes|c__Bacteroidia|o__Bacteroidales|f__Bacteroidaceae|g__Bacteroides|s__Bacteroides_cellulosilyticus	-1.08822	0.141005	-2.53416	0.357716	ACVD_90.rds	ACVD	1	NEGATIVE	NO	NEGATIVE	YES	-1.72827	-1.24476	-0.691546	1.03673	0	0.0354389	0.143097	0.413942	0.378503
k__Bacteria|p__Bacteroidetes|c__Bacteroidia|o__Bacteroidales|f__Bacteroidaceae|g__Bacteroides|s__Bacteroides_clarus	-1.63137	0.0316923	-3.11432	-0.148424	ACVD_90.rds	ACVD	0.706509	NEGATIVE	NO	NEGATIVE	YES	-1.97023	-1.56604	-1.38246	0.58777	0	0.0262731	0.0763201	0.147672	0.121399
k__Bacteria|p__Bacteroidetes|c__Bacteroidia|o__Bacteroidales|f__Bacteroidaceae|g__Bacteroides|s__Bacteroides_clarus	-0.2453	0.738519	-1.68555	1.19496	CRC_90.rds	CRC	1	POSITIVE	NO	NEGATIVE	NO	-1.14009	-0.296	1.41027	2.55036	0.274869	0.284159	0.740635	0.982996	0.698837
k__Bacteria|p__Bacteroidetes|c__Bacteroidia|o__Bacteroidales|f__Bacteroidaceae|g__Bacteroides|s__Bacteroides_coprocola	0.529152	0.333925	-0.544204	1.60251	CRC_90.rds	CRC	1	POSITIVE	NO	POSITIVE	YES	-5.21667	0.454789	1.71847	6.93514	0.732984	0.0301431	0.682563	0.988857	0.958714
k__Bacteria|p__Bacteroidetes|c__Bacteroidia|o__Bacteroidales|f__Bacteroidaceae|g__Bacteroides|s__Bacteroides_coprophilus	1.0497	0.0722825	-0.0949803	2.19438	CRC_90.rds	CRC	1	POSITIVE	NO	POSITIVE	YES	-1.33941	0.725116	1.41288	2.75229	0.757895	0.0942244	0.44603	0.937609	0.843385
k__Bacteria|p__Bacteroidetes|c__Bacteroidia|o__Bacteroidales|f__Bacteroidaceae|g__Bacteroides|s__Bacteroides_dorei	0.364837	0.547207	-0.822046	1.55172	ACVD_90.rds	ACVD	1	NEGATIVE	NO	POSITIVE	NO	-0.469699	0.0360791	0.332849	0.802549	0.527559	0.546543	0.857084	0.996446	0.449903
k__Bacteria|p__Bacteroidetes|c__Bacteroidia|o__Bacteroidales|f__Bacteroidaceae|g__Bacteroides|s__Bacteroides_dorei	0.267432	0.687154	-1.03294	1.5678	IBD_90.rds	IBD	1	INDETERMINANT	NO	INDETERMINANT	INDETERMINANT	-0.186802	0.351338	0.832986	1.01979	0.733333	0.24805	0.696674	0.844332	0.596282
k__Bacteria|p__Bacteroidetes|c__Bacteroidia|o__Bacteroidales|f__Bacteroidaceae|g__Bacteroides|s__Bacteroides_eggerthii	-1.44251	0.0812128	-3.05968	0.174669	ACVD_90.rds	ACVD	1	NEGATIVE	NO	NEGATIVE	YES	-2.00933	-1.60851	-0.555087	1.45424	0	0.033622	0.0946719	0.585456	0.551834
k__Bacteria|p__Bacteroidetes|c__Bacteroidia|o__Bacteroidales|f__Bacteroidaceae|g__Bacteroides|s__Bacteroides_eggerthii	1.2687	0.245163	-0.870907	3.4083	CRC_90.rds	CRC	1	POSITIVE	NO	POSITIVE	YES	-0.256586	4.8083	5.82064	6.07722	0.968831	0.000301756	0.00309033	0.94646	0.946158
k__Bacteria|p__Bacteroidetes|c__Bacteroidia|o__Bacteroidales|f__Bacteroidaceae|g__Bacteroides|s__Bacteroides_eggerthii	2.467	0.0259125	0.306518	4.62748	IBD_90.rds	IBD	0.603776	POSITIVE	NO	POSITIVE	YES	-1.08166	0.0879271	3.51873	4.60039	0.6	0.00217529	0.452698	0.997936	0.99576
k__Bacteria|p__Bacteroidetes|c__Bacteroidia|o__Bacteroidales|f__Bacteroidaceae|g__Bacteroides|s__Bacteroides_finegoldii	-1.22057	0.142211	-2.84729	0.406154	ACVD_90.rds	ACVD	1	NEGATIVE	NO	NEGATIVE	YES	-2.53905	-1.90088	-0.826451	1.7126	0	0.015477	0.056522	0.354895	0.339419
k__Bacteria|p__Bacteroidetes|c__Bacteroidia|o__Bacteroidales|f__Bacteroidaceae|g__Bacteroides|s__Bacteroides_finegoldii	-3.39308	0.000117777	-5.09112	-1.69504	cirrhosis_90.rds	CIRRHOSIS	0.00556911	NEGATIVE	YES	NEGATIVE	YES	-4.2108	-3.05971	-2.28737	1.92344	0	0.00012095	0.0686829	0.174011	0.17389
k__Bacteria|p__Bacteroidetes|c__Bacteroidia|o__Bacteroidales|f__Bacteroidaceae|g__Bacteroides|s__Bacteroides_fragilis	2.27389	0.000845156	0.949112	3.59867	ACVD_90.rds	ACVD	0.0318888	POSITIVE	YES	POSITIVE	YES	1.64202	2.12841	2.47013	0.828116	1	0.00111327	0.0081221	0.0676262	0.0665129
k__Bacteria|p__Bacteroidetes|c__Bacteroidia|o__Bacteroidales|f__Bacteroidaceae|g__Bacteroides|s__Bacteroides_fragilis	0.819303	0.0950684	-0.138833	1.77744	cirrhosis_90.rds	CIRRHOSIS	1	POSITIVE	NO	POSITIVE	YES	0.387858	1.01366	1.6605	1.27265	1	0.025075	0.236164	0.627335	0.60226
k__Bacteria|p__Bacteroidetes|c__Bacteroidia|o__Bacteroidales|f__Bacteroidaceae|g__Bacteroides|s__Bacteroides_fragilis	2.62103	2.86e-05	1.39339	3.84867	CRC_90.rds	CRC	0.00151509	POSITIVE	YES	POSITIVE	YES	1.788	3.89726	5.62201	3.83401	0.992208	0.00522039	0.0135391	0.265509	0.260288
k__Bacteria|p__Bacteroidetes|c__Bacteroidia|o__Bacteroidales|f__Bacteroidaceae|g__Bacteroides|s__Bacteroides_fragilis	-0.408509	0.713319	-2.58585	1.76883	IBD_90.rds	IBD	1	POSITIVE	NO	NEGATIVE	NO	-1.04868	0.908478	1.91872	2.96741	0.666667	0.196095	0.431647	0.834012	0.637917
k__Bacteria|p__Bacteroidetes|c__Bacteroidia|o__Bacteroidales|f__Bacteroidaceae|g__Bacteroides|s__Bacteroides_intestinalis	-1.27506	0.100463	-2.79283	0.242696	ACVD_90.rds	ACVD	1	NEGATIVE	NO	NEGATIVE	YES	-1.42536	-0.961654	-0.521882	0.903474	0	0.112992	0.314872	0.61517	0.502178
k__Bacteria|p__Bacteroidetes|c__Bacteroidia|o__Bacteroidales|f__Bacteroidaceae|g__Bacteroides|s__Bacteroides_intestinalis	-0.71842	0.249584	-1.94139	0.504547	CRC_90.rds	CRC	1	POSITIVE	NO	NEGATIVE	NO	-4.90241	0.943487	1.78025	6.68266	0.664935	0.0173658	0.277338	0.677301	0.659935
k__Bacteria|p__Bacteroidetes|c__Bacteroidia|o__Bacteroidales|f__Bacteroidaceae|g__Bacteroides|s__Bacteroides_intestinalis	-0.459727	0.539357	-1.92775	1.00829	T2D_90.rds	T2D	1	POSITIVE	NO	NEGATIVE	NO	-1.54467	0.541762	2.47066	4.01533	0.730355	0.0934533	0.725513	0.994853	0.9014
k__Bacteria|p__Bacteroidetes|c__Bacteroidia|o__Bacteroidales|f__Bacteroidaceae|g__Bacteroides|s__Bacteroides_massiliensis	-3.17781	0.000153993	-4.80714	-1.54848	ACVD_90.rds	ACVD	0.00708654	NEGATIVE	YES	NEGATIVE	YES	-4.11674	-3.14149	-2.42808	1.68866	0	2.21e-05	0.0013444	0.027164	0.0271419
k__Bacteria|p__Bacteroidetes|c__Bacteroidia|o__Bacteroidales|f__Bacteroidaceae|g__Bacteroides|s__Bacteroides_massiliensis	-1.97963	0.00146539	-3.1848	-0.77445	cirrhosis_90.rds	CIRRHOSIS	0.0519447	NEGATIVE	NO	NEGATIVE	YES	-2.2744	-1.68483	-1.07912	1.19528	0	0.00212854	0.104572	0.391765	0.389637
k__Bacteria|p__Bacteroidetes|c__Bacteroidia|o__Bacteroidales|f__Bacteroidaceae|g__Bacteroides|s__Bacteroides_ovatus	-0.865405	0.153267	-2.05312	0.322313	CRC_90.rds	CRC	1	POSITIVE	NO	NEGATIVE	NO	-3.59384	1.56228	2.10126	5.6951	0.662338	0.0274699	0.0892485	0.305929	0.278459
k__Bacteria|p__Bacteroidetes|c__Bacteroidia|o__Bacteroidales|f__Bacteroidaceae|g__Bacteroides|s__Bacteroides_ovatus	1.38775	0.0137927	0.289408	2.48608	IBD_90.rds	IBD	0.35509	POSITIVE	NO	POSITIVE	YES	1.23009	1.344	1.65236	0.422272	1	0.00735421	0.0754653	0.113323	0.105969
k__Bacteria|p__Bacteroidetes|c__Bacteroidia|o__Bacteroidales|f__Bacteroidaceae|g__Bacteroides|s__Bacteroides_plebeius	-0.160927	0.855844	-1.89599	1.57413	ACVD_90.rds	ACVD	1	NEGATIVE	NO	NEGATIVE	YES	-0.356106	0.205672	0.542133	0.898239	0.748031	0.62308	0.813904	0.991221	0.368141
k__Bacteria|p__Bacteroidetes|c__Bacteroidia|o__Bacteroidales|f__Bacteroidaceae|g__Bacteroides|s__Bacteroides_plebeius	-1.2591	0.0591997	-2.56076	0.0425678	cirrhosis_90.rds	CIRRHOSIS	1	POSITIVE	NO	NEGATIVE	NO	-1.40322	-0.484071	0.585626	1.98884	0.172043	0.0470353	0.684249	0.99323	0.946195
k__Bacteria|p__Bacteroidetes|c__Bacteroidia|o__Bacteroidales|f__Bacteroidaceae|g__Bacteroides|s__Bacteroides_plebeius	0.624084	0.358541	-0.708143	1.95631	CRC_90.rds	CRC	1	POSITIVE	NO	POSITIVE	YES	-0.335944	2.53144	3.34576	3.6817	0.965969	0.00563078	0.0315114	0.990546	0.984915
k__Bacteria|p__Bacteroidetes|c__Bacteroidia|o__Bacteroidales|f__Bacteroidaceae|g__Bacteroides|s__Bacteroides_uniformis	-0.936445	0.00274365	-1.54527	-0.327617	ACVD_90.rds	ACVD	0.090764	NEGATIVE	NO	NEGATIVE	YES	-1.29702	-0.93873	-0.817607	0.479408	0	0.00246048	0.0121044	0.0267069	0.0242464
k__Bacteria|p__Bacteroidetes|c__Bacteroidia|o__Bacteroidales|f__Bacteroidaceae|g__Bacteroides|s__Bacteroides_uniformis	-1.53298	3.73e-06	-2.16711	-0.898853	cirrhosis_90.rds	CIRRHOSIS	0.000237584	NEGATIVE	YES	NEGATIVE	YES	-2.31096	-1.93106	-1.41249	0.89847	0	1.09e-06	0.000907656	0.0150742	0.0150731
k__Bacteria|p__Bacteroidetes|c__Bacteroidia|o__Bacteroidales|f__Bacteroidaceae|g__Bacteroides|s__Bacteroides_uniformis	-0.0112411	0.969012	-0.578384	0.555902	CRC_90.rds	CRC	1	INDETERMINANT	NO	INDETERMINANT	INDETERMINANT	-1.92777	1.65761	2.0407	3.96847	0.664935	0.0218629	0.0550259	0.733968	0.712105
k__Bacteria|p__Bacteroidetes|c__Bacteroidia|o__Bacteroidales|f__Bacteroidaceae|g__Bacteroides|s__Bacteroides_uniformis	-0.407734	0.440958	-1.44352	0.62805	IBD_90.rds	IBD	1	POSITIVE	NO	NEGATIVE	NO	-0.663713	-0.332218	-0.0806672	0.583046	0	0.352636	0.649985	0.884335	0.531699
k__Bacteria|p__Bacteroidetes|c__Bacteroidia|o__Bacteroidales|f__Bacteroidaceae|g__Bacteroides|s__Bacteroides_vulgatus	-0.974221	0.0105759	-1.71748	-0.230958	ACVD_90.rds	ACVD	0.282431	NEGATIVE	NO	NEGATIVE	YES	-1.15484	-0.832984	-0.55319	0.601653	0	0.00534731	0.0704085	0.212946	0.207599
k__Bacteria|p__Bacteroidetes|c__Bacteroidia|o__Bacteroidales|f__Bacteroidaceae|g__Bacteroides|s__Bacteroides_vulgatus	-0.327698	0.583473	-1.49787	0.842473	IBD_90.rds	IBD	1	POSITIVE	NO	NEGATIVE	NO	-0.635183	-0.551185	-0.271363	0.36382	0	0.36714	0.454216	0.667719	0.300579
k__Bacteria|p__Bacteroidetes|c__Bacteroidia|o__Bacteroidales|f__Bacteroidaceae|g__Bacteroides|s__Bacteroides_vulgatus	-0.317681	0.696881	-1.91611	1.28075	T1D_90.rds	T1D	1	INDETERMINANT	NO	INDETERMINANT	INDETERMINANT	-9.15857	-0.451301	13.7873	22.9459	0.294118	0.0691135	0.686572	0.991827	0.922713
k__Bacteria|p__Bacteroidetes|c__Bacteroidia|o__Bacteroidales|f__Bacteroidaceae|g__Bacteroides|s__Bacteroides_xylanisolvens	-0.772197	0.0914978	-1.66681	0.122417	ACVD_90.rds	ACVD	1	NEGATIVE	NO	NEGATIVE	YES	-1.58643	-1.31891	-0.692258	0.89417	0	0.00246789	0.0171117	0.13461	0.132142
k__Bacteria|p__Bacteroidetes|c__Bacteroidia|o__Bacteroidales|f__Bacteroidaceae|g__Bacteroides|s__Bacteroides_xylanisolvens	-4.73053	0.0624778	-9.70757	0.246506	T1D_90.rds	T1D	1	POSITIVE	NO	NEGATIVE	NO	-80.3749	-3.79841	36.0712	116.446	0.190196	0.00985256	0.363496	0.983717	0.973865
k__Bacteria|p__Bacteroidetes|c__Bacteroidia|o__Bacteroidales|f__Bacteroidales_noname	-1.45967	0.0711515	-3.03978	0.120438	IBD_90.rds	IBD	1	POSITIVE	NO	NEGATIVE	NO	-2.06172	-0.240268	0.411103	2.47282	0.266667	0.0556384	0.573972	0.927078	0.871439
k__Bacteria|p__Bacteroidetes|c__Bacteroidia|o__Bacteroidales|f__Bacteroidales_noname|g__Bacteroidales_noname	-1.45967	0.0711515	-3.03978	0.120438	IBD_90.rds	IBD	1	POSITIVE	NO	NEGATIVE	NO	-2.06172	-0.240268	0.411103	2.47282	0.266667	0.0556384	0.573972	0.927078	0.871439
k__Bacteria|p__Bacteroidetes|c__Bacteroidia|o__Bacteroidales|f__Porphyromonadaceae	-0.797402	2.94e-05	-1.16414	-0.430666	cirrhosis_90.rds	CIRRHOSIS	0.00155493	NEGATIVE	YES	NEGATIVE	YES	-1.17828	-0.567714	-0.145892	1.03239	0	1.12e-06	0.120474	0.671165	0.671164
k__Bacteria|p__Bacteroidetes|c__Bacteroidia|o__Bacteroidales|f__Porphyromonadaceae	0.227668	0.0581563	-0.00786474	0.4632	CRC_90.rds	CRC	1	POSITIVE	NO	POSITIVE	YES	-1.58053	2.04837	2.38413	3.96466	0.909091	0.00653455	0.0283284	0.723253	0.716719
k__Bacteria|p__Bacteroidetes|c__Bacteroidia|o__Bacteroidales|f__Porphyromonadaceae	-0.24512	0.0609931	-0.500636	0.010396	IBD_90.rds	IBD	1	INDETERMINANT	NO	INDETERMINANT	INDETERMINANT	-0.244673	-0.112205	0.0348176	0.27949	0.266667	0.0662603	0.518991	0.936937	0.870677
k__Bacteria|p__Bacteroidetes|c__Bacteroidia|o__Bacteroidales|f__Porphyromonadaceae	0.145026	0.661137	-0.50343	0.793483	T2D_90.rds	T2D	1	POSITIVE	NO	POSITIVE	YES	-0.567529	0.0860492	0.857131	1.42466	0.620007	0.0374338	0.853746	0.996578	0.959144
k__Bacteria|p__Bacteroidetes|c__Bacteroidia|o__Bacteroidales|f__Porphyromonadaceae|g__Barnesiella	0.358064	0.658527	-1.22842	1.94454	IBD_90.rds	IBD	1	POSITIVE	NO	POSITIVE	YES	-0.417084	1.23703	1.96478	2.38187	0.733333	0.0122467	0.225493	0.791886	0.779639
k__Bacteria|p__Bacteroidetes|c__Bacteroidia|o__Bacteroidales|f__Porphyromonadaceae|g__Butyricimonas	1.19472	0.0283087	0.126947	2.2625	CRC_90.rds	CRC	0.649623	POSITIVE	NO	POSITIVE	YES	0.66445	1.3808	2.16394	1.49949	1	0.0159492	0.0901233	0.544985	0.529036
k__Bacteria|p__Bacteroidetes|c__Bacteroidia|o__Bacteroidales|f__Porphyromonadaceae|g__Odoribacter	-4.37539	1.56e-05	-6.31913	-2.43164	cirrhosis_90.rds	CIRRHOSIS	0.000874394	NEGATIVE	YES	NEGATIVE	YES	-5.30895	-3.27024	-1.43846	3.87049	0	3.8e-06	0.0750645	0.466862	0.466858
k__Bacteria|p__Bacteroidetes|c__Bacteroidia|o__Bacteroidales|f__Porphyromonadaceae|g__Odoribacter	1.58451	0.0355266	0.107282	3.06173	CRC_90.rds	CRC	0.772605	POSITIVE	NO	POSITIVE	YES	-0.287934	3.19775	4.80844	5.09637	0.931937	0.00176899	0.0473787	0.97133	0.969561
k__Bacteria|p__Bacteroidetes|c__Bacteroidia|o__Bacteroidales|f__Porphyromonadaceae|g__Odoribacter	-1.70362	0.00126962	-2.73039	-0.676847	IBD_90.rds	IBD	0.0456328	POSITIVE	YES	NEGATIVE	NO	-1.66353	-0.74056	-0.452798	1.21073	0	0.00210561	0.166682	0.490095	0.487989
k__Bacteria|p__Bacteroidetes|c__Bacteroidia|o__Bacteroidales|f__Porphyromonadaceae|g__Odoribacter|s__Odoribacter_splanchnicus	-4.79798	2.14e-05	-6.96633	-2.62963	cirrhosis_90.rds	CIRRHOSIS	0.00118105	NEGATIVE	YES	NEGATIVE	YES	-6.34962	-4.93585	-3.65067	2.69895	0	4.86e-06	0.0144228	0.0934539	0.093449
k__Bacteria|p__Bacteroidetes|c__Bacteroidia|o__Bacteroidales|f__Porphyromonadaceae|g__Odoribacter|s__Odoribacter_splanchnicus	1.75756	0.0706848	-0.148254	3.66337	CRC_90.rds	CRC	1	POSITIVE	NO	POSITIVE	YES	-0.464761	3.34369	5.77971	6.24447	0.900524	0.00478306	0.0426859	0.988384	0.983601
k__Bacteria|p__Bacteroidetes|c__Bacteroidia|o__Bacteroidales|f__Porphyromonadaceae|g__Parabacteroides	-0.775846	0.00120643	-1.24205	-0.309641	ACVD_90.rds	ACVD	0.0434222	NEGATIVE	YES	NEGATIVE	YES	-0.993038	-0.836464	-0.710429	0.282608	0	0.000609126	0.00656592	0.0171331	0.016524
k__Bacteria|p__Bacteroidetes|c__Bacteroidia|o__Bacteroidales|f__Porphyromonadaceae|g__Parabacteroides	-0.65164	0.000389296	-1.0065	-0.296776	cirrhosis_90.rds	CIRRHOSIS	0.0160005	NEGATIVE	YES	NEGATIVE	YES	-0.942862	-0.343853	0.0784498	1.02131	0.0918866	1.57e-05	0.340346	0.97128	0.971264
k__Bacteria|p__Bacteroidetes|c__Bacteroidia|o__Bacteroidales|f__Porphyromonadaceae|g__Parabacteroides	0.336014	0.152177	-0.123922	0.795951	CRC_90.rds	CRC	1	POSITIVE	NO	POSITIVE	YES	-1.07835	1.751	2.15622	3.23457	0.838961	0.0629891	0.11036	0.899984	0.836995
k__Bacteria|p__Bacteroidetes|c__Bacteroidia|o__Bacteroidales|f__Porphyromonadaceae|g__Parabacteroides	-0.527852	0.068797	-1.09445	0.0387426	IBD_90.rds	IBD	1	POSITIVE	NO	NEGATIVE	NO	-0.591521	-0.391525	-0.275897	0.315623	0	0.0804936	0.291608	0.396008	0.315514
k__Bacteria|p__Bacteroidetes|c__Bacteroidia|o__Bacteroidales|f__Porphyromonadaceae|g__Parabacteroides	0.143289	0.65977	-0.494653	0.781232	T2D_90.rds	T2D	1	INDETERMINANT	NO	INDETERMINANT	INDETERMINANT	-1.4793	-0.477348	0.893839	2.37314	0.128181	0.0935132	0.718414	0.99499	0.901477
k__Bacteria|p__Bacteroidetes|c__Bacteroidia|o__Bacteroidales|f__Porphyromonadaceae|g__Parabacteroides|s__Parabacteroides_distasonis	-0.0289351	0.957538	-1.09341	1.03554	ACVD_90.rds	ACVD	1	NEGATIVE	NO	NEGATIVE	YES	-0.543962	-0.274343	0.20452	0.748482	0.141732	0.378364	0.67342	0.993335	0.614971
k__Bacteria|p__Bacteroidetes|c__Bacteroidia|o__Bacteroidales|f__Porphyromonadaceae|g__Parabacteroides|s__Parabacteroides_distasonis	-0.638579	0.222004	-1.66075	0.383596	cirrhosis_90.rds	CIRRHOSIS	1	NEGATIVE	NO	NEGATIVE	YES	-0.953191	0.265729	0.470963	1.42415	0.750733	0.122254	0.732673	0.910685	0.788431
k__Bacteria|p__Bacteroidetes|c__Bacteroidia|o__Bacteroidales|f__Porphyromonadaceae|g__Parabacteroides|s__Parabacteroides_distasonis	0.808247	0.0698736	-0.0656481	1.68214	CRC_90.rds	CRC	1	POSITIVE	NO	POSITIVE	YES	-0.113081	1.76309	2.50357	2.61665	0.984416	0.0436794	0.168518	0.964502	0.920822
k__Bacteria|p__Bacteroidetes|c__Bacteroidia|o__Bacteroidales|f__Porphyromonadaceae|g__Parabacteroides|s__Parabacteroides_distasonis	-0.775986	0.571529	-3.46404	1.91207	T2D_90.rds	T2D	1	POSITIVE	NO	NEGATIVE	NO	-2.54602	-0.524386	1.85014	4.39616	0.204626	0.0678294	0.780966	0.996002	0.928172
k__Bacteria|p__Bacteroidetes|c__Bacteroidia|o__Bacteroidales|f__Porphyromonadaceae|g__Parabacteroides|s__Parabacteroides_merdae	-0.862859	0.213196	-2.21776	0.492042	cirrhosis_90.rds	CIRRHOSIS	1	NEGATIVE	NO	NEGATIVE	YES	-2.6996	-1.52621	-0.625061	2.07454	0	0.00611704	0.189907	0.624136	0.618019
k__Bacteria|p__Bacteroidetes|c__Bacteroidia|o__Bacteroidales|f__Porphyromonadaceae|g__Porphyromonas	4.32594	9.36e-08	2.73777	5.91411	CRC_90.rds	CRC	8.71e-06	POSITIVE	YES	POSITIVE	YES	3.38534	7.07898	7.51106	4.12572	1	2.53e-10	2.43e-08	0.0400339	0.0400339
k__Bacteria|p__Bacteroidetes|c__Bacteroidia|o__Bacteroidales|f__Porphyromonadaceae|g__Porphyromonas|s__Porphyromonas_asaccharolytica	4.14799	8.45e-11	2.89576	5.40022	CRC_90.rds	CRC	1.43e-08	POSITIVE	YES	POSITIVE	YES	3.41961	6.16951	6.47891	3.05929	1	5.47e-09	1.79e-07	0.0115533	0.0115533
k__Bacteria|p__Bacteroidetes|c__Bacteroidia|o__Bacteroidales|f__Porphyromonadaceae|g__Porphyromonas|s__Porphyromonas_somerae	3.37658	0.00344983	1.11366	5.63951	CRC_90.rds	CRC	0.110166	POSITIVE	NO	POSITIVE	YES	3.10153	3.86994	4.45565	1.35412	1	4.44e-06	9.61e-05	0.00223708	0.00223263
k__Bacteria|p__Bacteroidetes|c__Bacteroidia|o__Bacteroidales|f__Prevotellaceae	1.13847	0.00921084	0.288689	1.98826	cirrhosis_90.rds	CIRRHOSIS	0.253327	INDETERMINANT	NO	INDETERMINANT	INDETERMINANT	0.9562	1.25054	1.49002	0.533821	1	0.0061785	0.123582	0.229005	0.222826
k__Bacteria|p__Bacteroidetes|c__Bacteroidia|o__Bacteroidales|f__Prevotellaceae	2.22759	0.0342893	0.173805	4.28137	IBD_90.rds	IBD	0.750127	NEGATIVE	NO	POSITIVE	NO	1.81979	2.73015	3.11479	1.295	1	0.00445139	0.0530965	0.193962	0.18951
k__Bacteria|p__Bacteroidetes|c__Bacteroidia|o__Bacteroidales|f__Prevotellaceae|g__Paraprevotella	1.09712	0.353123	-1.21529	3.40952	IBD_90.rds	IBD	1	INDETERMINANT	NO	INDETERMINANT	INDETERMINANT	-0.722782	1.28893	3.039	3.76178	0.733333	0.00962489	0.356462	0.763152	0.753527
k__Bacteria|p__Bacteroidetes|c__Bacteroidia|o__Bacteroidales|f__Prevotellaceae|g__Paraprevotella	-0.0332626	0.964506	-1.49828	1.43176	T2D_90.rds	T2D	1	NEGATIVE	NO	NEGATIVE	YES	-1.35059	3.48443	5.47579	6.82638	0.965354	0.0149769	0.182328	0.914592	0.899615
k__Bacteria|p__Bacteroidetes|c__Bacteroidia|o__Bacteroidales|f__Prevotellaceae|g__Paraprevotella|s__Paraprevotella_clara	-1.57607	0.124443	-3.57951	0.427362	cirrhosis_90.rds	CIRRHOSIS	1	POSITIVE	NO	NEGATIVE	NO	-3.39796	-1.73511	-0.330934	3.06703	0	0.0152585	0.336284	0.855515	0.840256
k__Bacteria|p__Bacteroidetes|c__Bacteroidia|o__Bacteroidales|f__Prevotellaceae|g__Paraprevotella|s__Paraprevotella_xylaniphila	0.317823	0.595745	-0.856328	1.49197	T2D_90.rds	T2D	1	NEGATIVE	NO	POSITIVE	NO	-0.280833	1.75789	3.52445	3.80528	0.960431	0.0523412	0.393409	0.976007	0.923666
k__Bacteria|p__Bacteroidetes|c__Bacteroidia|o__Bacteroidales|f__Prevotellaceae|g__Prevotella	-2.90092	0.000337655	-4.47279	-1.32905	ACVD_90.rds	ACVD	0.0140347	NEGATIVE	YES	NEGATIVE	YES	-3.42758	-3.20296	-2.71007	0.717515	0	0.000229993	0.0010594	0.0112979	0.0110679
k__Bacteria|p__Bacteroidetes|c__Bacteroidia|o__Bacteroidales|f__Prevotellaceae|g__Prevotella	1.54084	0.000979504	0.636211	2.44546	cirrhosis_90.rds	CIRRHOSIS	0.0364246	INDETERMINANT	YES	INDETERMINANT	INDETERMINANT	1.21941	1.51249	1.81363	0.594225	1	0.00111188	0.0847848	0.170777	0.169665
k__Bacteria|p__Bacteroidetes|c__Bacteroidia|o__Bacteroidales|f__Prevotellaceae|g__Prevotella	3.09148	0.0756867	-0.319687	6.50265	CRC_90.rds	CRC	1	NEGATIVE	NO	POSITIVE	NO	-0.44377	10.3081	11.4516	11.8954	0.918848	7.42e-16	1.4e-12	0.762797	0.762797
k__Bacteria|p__Bacteroidetes|c__Bacteroidia|o__Bacteroidales|f__Prevotellaceae|g__Prevotella	2.01131	0.0857269	-0.275631	4.29825	IBD_90.rds	IBD	1	NEGATIVE	NO	POSITIVE	NO	1.91249	2.74872	3.51882	1.60633	1	0.0289635	0.064407	0.130128	0.101165
k__Bacteria|p__Bacteroidetes|c__Bacteroidia|o__Bacteroidales|f__Prevotellaceae|g__Prevotella	-3.12685	0.303567	-9.08373	2.83003	T1D_90.rds	T1D	1	NEGATIVE	NO	NEGATIVE	YES	-36.4005	-0.270048	66.4551	102.856	0.456863	0.115702	0.708687	0.997846	0.882144
k__Bacteria|p__Bacteroidetes|c__Bacteroidia|o__Bacteroidales|f__Prevotellaceae|g__Prevotella	-0.0650588	0.959033	-2.54742	2.4173	T2D_90.rds	T2D	1	POSITIVE	NO	NEGATIVE	NO	-4.14197	2.6135	4.9324	9.07438	0.967119	0.000122239	0.191604	0.924329	0.924207
k__Bacteria|p__Bacteroidetes|c__Bacteroidia|o__Bacteroidales|f__Prevotellaceae|g__Prevotella|s__Prevotella_copri	-2.98683	0.000552134	-4.6674	-1.30627	ACVD_90.rds	ACVD	0.0218903	NEGATIVE	YES	NEGATIVE	YES	-3.65977	-3.28274	-2.73653	0.923232	0	0.000306794	0.00130515	0.0171283	0.0168215
k__Bacteria|p__Bacteroidetes|c__Bacteroidia|o__Bacteroidales|f__Prevotellaceae|g__Prevotella|s__Prevotella_copri	0.88137	0.110616	-0.197316	1.96006	cirrhosis_90.rds	CIRRHOSIS	1	POSITIVE	NO	POSITIVE	YES	0.516176	1.85236	2.15258	1.63641	1	0.0340439	0.0885478	0.465077	0.431033
k__Bacteria|p__Bacteroidetes|c__Bacteroidia|o__Bacteroidales|f__Prevotellaceae|g__Prevotella|s__Prevotella_copri	1.75558	0.327756	-1.76038	5.27155	CRC_90.rds	CRC	1	NEGATIVE	NO	POSITIVE	NO	-1.92764	9.32159	10.3798	12.3074	0.856021	2.19e-13	2.28e-10	0.971362	0.971362
k__Bacteria|p__Bacteroidetes|c__Bacteroidia|o__Bacteroidales|f__Prevotellaceae|g__Prevotella|s__Prevotella_copri	2.25157	0.0629357	-0.113135	4.61628	IBD_90.rds	IBD	1	NEGATIVE	NO	POSITIVE	NO	2.10646	2.86495	3.74592	1.63945	1	0.014873	0.0439231	0.117544	0.102671
k__Bacteria|p__Bacteroidetes|c__Bacteroidia|o__Bacteroidales|f__Prevotellaceae|g__Prevotella|s__Prevotella_copri	-5.27248	0.0964328	-11.4887	0.943759	T1D_90.rds	T1D	1	POSITIVE	NO	NEGATIVE	NO	-47.6556	-0.295852	24.9893	72.645	0.492157	0.028433	0.583367	0.999505	0.971072
k__Bacteria|p__Bacteroidetes|c__Bacteroidia|o__Bacteroidales|f__Prevotellaceae|g__Prevotella|s__Prevotella_stercorea	-1.83111	0.00251365	-3.011	-0.651225	ACVD_90.rds	ACVD	0.0841269	NEGATIVE	NO	NEGATIVE	YES	-2.07812	-1.82527	-1.37316	0.704953	0	0.0017885	0.0115916	0.0844102	0.0826217
k__Bacteria|p__Bacteroidetes|c__Bacteroidia|o__Bacteroidales|f__Prevotellaceae|g__Prevotella|s__Prevotella_stercorea	1.60848	0.0939727	-0.266282	3.48324	cirrhosis_90.rds	CIRRHOSIS	1	POSITIVE	NO	POSITIVE	YES	1.0934	3.17451	3.94068	2.84728	1	0.0316374	0.0850765	0.353082	0.321444
k__Bacteria|p__Bacteroidetes|c__Bacteroidia|o__Bacteroidales|f__Rikenellaceae	-2.10419	9.39e-07	-2.92284	-1.28554	cirrhosis_90.rds	CIRRHOSIS	6.89e-05	POSITIVE	YES	NEGATIVE	NO	-2.63436	-1.78979	-1.17672	1.45764	0	7.95e-08	0.0222179	0.152022	0.152022
k__Bacteria|p__Bacteroidetes|c__Bacteroidia|o__Bacteroidales|f__Rikenellaceae	0.366824	0.0238241	0.0486929	0.684956	CRC_90.rds	CRC	0.561718	NEGATIVE	NO	POSITIVE	NO	-2.01714	2.19018	2.83892	4.85606	0.911688	0.00170364	0.0213074	0.807781	0.806078
k__Bacteria|p__Bacteroidetes|c__Bacteroidia|o__Bacteroidales|f__Rikenellaceae	0.0570883	0.93493	-1.3134	1.42757	T1D_90.rds	T1D	1	POSITIVE	NO	POSITIVE	YES	-14.2795	-0.2394	9.94831	24.2278	0.411765	0.0492827	0.714089	0.998968	0.949686
k__Bacteria|p__Bacteroidetes|c__Bacteroidia|o__Bacteroidales|f__Rikenellaceae|g__Alistipes	-0.772935	0.143829	-1.80726	0.261389	ACVD_90.rds	ACVD	1	NEGATIVE	NO	NEGATIVE	YES	-1.5128	-0.990898	-0.642714	0.870086	0	0.0223773	0.131669	0.239161	0.216784
k__Bacteria|p__Bacteroidetes|c__Bacteroidia|o__Bacteroidales|f__Rikenellaceae|g__Alistipes	-2.10419	9.39e-07	-2.92284	-1.28554	cirrhosis_90.rds	CIRRHOSIS	6.89e-05	NEGATIVE	YES	NEGATIVE	YES	-2.63436	-1.78979	-1.17672	1.45764	0	7.95e-08	0.0222179	0.152022	0.152022
k__Bacteria|p__Bacteroidetes|c__Bacteroidia|o__Bacteroidales|f__Rikenellaceae|g__Alistipes	-1.03224	0.00569326	-1.75897	-0.305514	IBD_90.rds	IBD	0.170206	POSITIVE	NO	NEGATIVE	NO	-1.01639	-0.523859	-0.464928	0.551463	0	0.0097042	0.165423	0.342204	0.3325
k__Bacteria|p__Bacteroidetes|c__Bacteroidia|o__Bacteroidales|f__Rikenellaceae|g__Alistipes	-0.235402	0.715787	-1.50259	1.03179	T2D_90.rds	T2D	1	POSITIVE	NO	NEGATIVE	NO	-1.60356	-0.698372	1.32193	2.92549	0.0648337	0.0343421	0.257659	0.982848	0.948506
k__Bacteria|p__Bacteroidetes|c__Bacteroidia|o__Bacteroidales|f__Rikenellaceae|g__Alistipes|s__Alistipes_finegoldii	-2.19402	0.022397	-4.06471	-0.323325	cirrhosis_90.rds	CIRRHOSIS	0.538265	NEGATIVE	NO	NEGATIVE	YES	-3.52687	-2.56015	-1.51821	2.00866	0	0.00905861	0.132489	0.365843	0.356785
k__Bacteria|p__Bacteroidetes|c__Bacteroidia|o__Bacteroidales|f__Rikenellaceae|g__Alistipes|s__Alistipes_onderdonkii	-2.14836	0.00589908	-3.66375	-0.632975	cirrhosis_90.rds	CIRRHOSIS	0.175342	POSITIVE	NO	NEGATIVE	NO	-3.28825	-2.13221	-1.11788	2.17037	0	0.000307253	0.108945	0.462016	0.461709
k__Bacteria|p__Bacteroidetes|c__Bacteroidia|o__Bacteroidales|f__Rikenellaceae|g__Alistipes|s__Alistipes_putredinis	-2.12871	1.39e-05	-3.0686	-1.18883	cirrhosis_90.rds	CIRRHOSIS	0.000788844	NEGATIVE	YES	NEGATIVE	YES	-2.87027	-2.19201	-1.67525	1.19502	0	2.72e-06	0.00858664	0.0777975	0.0777948
k__Bacteria|p__Bacteroidetes|c__Bacteroidia|o__Bacteroidales|f__Rikenellaceae|g__Alistipes|s__Alistipes_shahii	-1.07427	0.162953	-2.58052	0.431972	ACVD_90.rds	ACVD	1	NEGATIVE	NO	NEGATIVE	YES	-2.09514	-1.35198	-0.929575	1.16556	0	0.0361281	0.153165	0.268354	0.232226
k__Bacteria|p__Bacteroidetes|c__Bacteroidia|o__Bacteroidales|f__Rikenellaceae|g__Alistipes|s__Alistipes_shahii	-3.13542	0.000104498	-4.69234	-1.57851	cirrhosis_90.rds	CIRRHOSIS	0.00497768	POSITIVE	YES	NEGATIVE	NO	-3.84001	-3.03953	-1.93833	1.90168	0	1.03e-05	0.0345417	0.214571	0.21456
k__Bacteria|p__Bacteroidetes|c__Bacteroidia|o__Bacteroidales|f__Rikenellaceae|g__Alistipes|s__Alistipes_shahii	-1.46933	0.589216	-6.80264	3.86398	T1D_90.rds	T1D	1	POSITIVE	NO	NEGATIVE	NO	-51.102	-2.17776	59.0988	110.201	0.233333	0.14562	0.642445	0.989036	0.843416
k__Bacteria|p__Bacteroidetes|c__Flavobacteriia|o__Flavobacteriales|f__Flavobacteriaceae	-1.06551	0.216197	-2.75081	0.619791	IBD_90.rds	IBD	1	NEGATIVE	NO	NEGATIVE	YES	-1.55021	0.912923	1.69472	3.24493	0.533333	0.0826659	0.325575	0.843583	0.760917
k__Bacteria|p__Firmicutes	0.0753379	0.3038	-0.0679437	0.21862	cirrhosis_90.rds	CIRRHOSIS	1	INDETERMINANT	NO	INDETERMINANT	INDETERMINANT	-0.0310225	0.0794396	0.188909	0.219932	0.932551	0.190047	0.548331	0.991051	0.801004
k__Bacteria|p__Firmicutes	-0.115334	0.0350278	-0.222567	-0.00810134	CRC_90.rds	CRC	0.764336	NEGATIVE	NO	NEGATIVE	YES	-0.838864	-0.193102	-0.0904109	0.748453	0.00779221	0.00160669	0.0238211	0.196549	0.194943
k__Bacteria|p__Firmicutes	0.0127007	0.775338	-0.0744479	0.0998494	IBD_90.rds	IBD	1	INDETERMINANT	NO	INDETERMINANT	INDETERMINANT	-0.0142842	0.0930441	0.1268	0.141084	0.733333	0.00325164	0.0834246	0.913323	0.910071
k__Bacteria|p__Firmicutes	0.0529269	0.100359	-0.010206	0.11606	T2D_90.rds	T2D	1	INDETERMINANT	NO	INDETERMINANT	INDETERMINANT	-0.038264	0.0734648	0.134033	0.172297	0.970555	0.0518657	0.206292	0.917855	0.865989
k__Bacteria|p__Firmicutes|c__Bacilli	2.59734	3.42e-16	2.0176	3.17709	cirrhosis_90.rds	CIRRHOSIS	1.49e-13	POSITIVE	YES	POSITIVE	YES	1.40787	1.66579	2.62498	1.21711	1	4.35e-15	0.00379251	0.0240003	0.0240003
k__Bacteria|p__Firmicutes|c__Bacilli	1.65194	2.17e-11	1.18568	2.1182	IBD_90.rds	IBD	4.12e-09	POSITIVE	YES	POSITIVE	YES	0.735845	0.794485	1.64324	0.907395	1	7.33e-11	0.010887	0.0222562	0.0222562
k__Bacteria|p__Firmicutes|c__Bacilli	-0.028068	0.920436	-0.578826	0.52269	T2D_90.rds	T2D	1	NEGATIVE	NO	NEGATIVE	YES	-0.816103	0.00570483	0.623617	1.43972	0.504737	0.114836	0.61085	0.990137	0.875301
k__Bacteria|p__Firmicutes|c__Bacilli|o__Bacillales	4.74512	4.07e-10	3.3043	6.18593	IBD_90.rds	IBD	5.83e-08	POSITIVE	YES	POSITIVE	YES	2.26216	2.5402	4.70685	2.44469	1	2.45e-09	0.00883643	0.0244424	0.0244424
k__Bacteria|p__Firmicutes|c__Bacilli|o__Bacillales|f__Bacillales_noname|g__Gemella	4.66208	1.03e-10	3.29571	6.02844	IBD_90.rds	IBD	1.68e-08	POSITIVE	YES	POSITIVE	YES	2.42857	2.80682	4.59096	2.16239	1	1.39e-09	0.00250205	0.0108016	0.0108015
k__Bacteria|p__Firmicutes|c__Bacilli|o__Bacillales|f__Bacillales_noname|g__Gemella|s__Gemella_haemolysans	0.547398	0.23881	-0.363391	1.45819	CRC_90.rds	CRC	1	POSITIVE	NO	POSITIVE	YES	-0.867997	-0.183815	0.539096	1.40709	0.259375	0.453126	0.788622	0.990611	0.537485
k__Bacteria|p__Firmicutes|c__Bacilli|o__Bacillales|f__Bacillales_noname|g__Gemella|s__Gemella_morbillorum	5.09585	3.46e-08	3.2853	6.9064	CRC_90.rds	CRC	3.51e-06	POSITIVE	YES	POSITIVE	YES	2.49454	5.16379	5.80813	3.31358	1	1.31e-06	3.83e-05	0.00426958	0.00426827
k__Bacteria|p__Firmicutes|c__Bacilli|o__Lactobacillales	2.73815	9.47e-18	2.16166	3.31464	cirrhosis_90.rds	CIRRHOSIS	6.97e-15	POSITIVE	YES	POSITIVE	YES	1.57296	1.83511	2.78465	1.21169	1	1.13e-16	0.00140365	0.0109747	0.0109747
k__Bacteria|p__Firmicutes|c__Bacilli|o__Lactobacillales	1.66128	3.21e-11	1.18804	2.13452	IBD_90.rds	IBD	5.79e-09	POSITIVE	YES	POSITIVE	YES	0.719021	0.786834	1.65042	0.931397	1	1.19e-10	0.0129047	0.0276415	0.0276415
k__Bacteria|p__Firmicutes|c__Bacilli|o__Lactobacillales|f__Carnobacteriaceae	4.91361	7.31e-10	3.39796	6.42925	IBD_90.rds	IBD	9.96e-08	POSITIVE	YES	POSITIVE	YES	0.770081	1.68517	4.76637	3.99629	1	5.5e-08	0.091003	0.452445	0.452445
k__Bacteria|p__Firmicutes|c__Bacilli|o__Lactobacillales|f__Carnobacteriaceae|g__Granulicatella	4.91361	7.31e-10	3.39796	6.42925	IBD_90.rds	IBD	9.96e-08	POSITIVE	YES	POSITIVE	YES	0.770081	1.68517	4.76637	3.99629	1	5.5e-08	0.091003	0.452445	0.452445
k__Bacteria|p__Firmicutes|c__Bacilli|o__Lactobacillales|f__Carnobacteriaceae|g__Granulicatella|s__Granulicatella_adiacens	1.49004	0.00245141	0.525972	2.4541	CRC_90.rds	CRC	0.0822577	POSITIVE	NO	POSITIVE	YES	-0.608344	1.2591	2.21891	2.82725	0.924084	0.0640103	0.365726	0.973207	0.909197
k__Bacteria|p__Firmicutes|c__Bacilli|o__Lactobacillales|f__Enterococcaceae	2.49395	0.000449245	1.12075	3.86714	cirrhosis_90.rds	CIRRHOSIS	0.0182319	INDETERMINANT	YES	INDETERMINANT	INDETERMINANT	1.49737	2.05201	3.26544	1.76807	1	2.91e-05	0.127279	0.299921	0.299892
k__Bacteria|p__Firmicutes|c__Bacilli|o__Lactobacillales|f__Enterococcaceae	4.29334	1.53e-12	3.15107	5.43562	IBD_90.rds	IBD	3.47e-10	POSITIVE	YES	POSITIVE	YES	2.61831	3.06226	4.23404	1.61573	1	6.46e-11	9.54e-05	0.000951667	0.000951667
k__Bacteria|p__Firmicutes|c__Bacilli|o__Lactobacillales|f__Enterococcaceae|g__Enterococcus	3.23302	2.14e-06	1.91648	4.54956	ACVD_90.rds	ACVD	0.000143712	POSITIVE	YES	POSITIVE	YES	2.77473	3.09782	4.02488	1.25015	1	8.78e-07	0.000118943	0.00045846	0.000457583
k__Bacteria|p__Firmicutes|c__Bacilli|o__Lactobacillales|f__Enterococcaceae|g__Enterococcus	0.303609	0.698856	-1.23456	1.84177	CRC_90.rds	CRC	1	POSITIVE	NO	POSITIVE	YES	-4.30281	2.3509	3.23346	7.53627	0.774026	0.00103828	0.129874	0.913629	0.912591
k__Bacteria|p__Firmicutes|c__Bacilli|o__Lactobacillales|f__Enterococcaceae|g__Enterococcus	4.10919	8.63e-12	2.97377	5.24462	IBD_90.rds	IBD	1.78e-09	POSITIVE	YES	POSITIVE	YES	2.61828	2.87387	4.06913	1.45085	1	7.28e-11	0.000226662	0.000951717	0.000951717
k__Bacteria|p__Firmicutes|c__Bacilli|o__Lactobacillales|f__Enterococcaceae|g__Enterococcus|s__Enterococcus_faecalis	1.99805	0.000104883	0.999032	2.99708	ACVD_90.rds	ACVD	0.00497768	POSITIVE	YES	POSITIVE	YES	1.88337	2.29373	2.80542	0.92205	1	1.72e-05	0.000121883	0.000491826	0.000474614
k__Bacteria|p__Firmicutes|c__Bacilli|o__Lactobacillales|f__Lactobacillaceae	6.78743	4.79e-12	4.9617	8.61315	cirrhosis_90.rds	CIRRHOSIS	1.04e-09	POSITIVE	YES	POSITIVE	YES	4.95902	5.7316	6.83796	1.87894	1	2.69e-11	0.00146475	0.0109097	0.0109097
k__Bacteria|p__Firmicutes|c__Bacilli|o__Lactobacillales|f__Lactobacillaceae	6.13741	1.28e-10	4.32895	7.94586	IBD_90.rds	IBD	2.01e-08	POSITIVE	YES	POSITIVE	YES	3.5294	3.93051	6.32685	2.79745	1	2.21e-10	0.00184302	0.00420357	0.00420357
k__Bacteria|p__Firmicutes|c__Bacilli|o__Lactobacillales|f__Lactobacillaceae	2.61305	0.000438581	1.15631	4.0698	T2D_90.rds	T2D	0.0179119	POSITIVE	YES	POSITIVE	YES	0.791432	2.61382	4.71241	3.92098	1	0.00257547	0.249299	0.72955	0.726974
k__Bacteria|p__Firmicutes|c__Bacilli|o__Lactobacillales|f__Lactobacillaceae|g__Lactobacillus	6.78737	4.79e-12	4.96165	8.61309	cirrhosis_90.rds	CIRRHOSIS	1.04e-09	POSITIVE	YES	POSITIVE	YES	4.95884	5.73139	6.83788	1.87905	1	2.69e-11	0.00146522	0.0109124	0.0109124
k__Bacteria|p__Firmicutes|c__Bacilli|o__Lactobacillales|f__Lactobacillaceae|g__Lactobacillus	5.96044	5.09e-10	4.13977	7.7811	IBD_90.rds	IBD	7.13e-08	POSITIVE	YES	POSITIVE	YES	3.36396	3.57216	6.12316	2.7592	1	9.01e-10	0.00486234	0.00619651	0.00619651
k__Bacteria|p__Firmicutes|c__Bacilli|o__Lactobacillales|f__Lactobacillaceae|g__Lactobacillus	-1.90027	0.441025	-6.73432	2.93378	T1D_90.rds	T1D	1	NEGATIVE	NO	NEGATIVE	YES	-94.2284	-1.39694	35.8922	130.121	0.32549	0.243222	0.722636	0.997806	0.754584
k__Bacteria|p__Firmicutes|c__Bacilli|o__Lactobacillales|f__Lactobacillaceae|g__Lactobacillus|s__Lactobacillus_crispatus	1.93565	4.7e-05	1.01415	2.85715	ACVD_90.rds	ACVD	0.00237164	POSITIVE	YES	POSITIVE	YES	1.31656	1.50233	1.99006	0.673501	1	6.65e-05	0.00706637	0.0228427	0.0227761
k__Bacteria|p__Firmicutes|c__Bacilli|o__Lactobacillales|f__Lactobacillaceae|g__Lactobacillus|s__Lactobacillus_fermentum	3.22261	2.88e-09	2.18406	4.26116	ACVD_90.rds	ACVD	3.58e-07	POSITIVE	YES	POSITIVE	YES	2.58632	2.75295	3.19167	0.605349	1	9.86e-09	2.74e-05	0.000171049	0.000171039
k__Bacteria|p__Firmicutes|c__Bacilli|o__Lactobacillales|f__Lactobacillaceae|g__Lactobacillus|s__Lactobacillus_gasseri	2.00242	6.87e-05	1.02731	2.97753	ACVD_90.rds	ACVD	0.0033661	POSITIVE	YES	POSITIVE	YES	1.88308	2.11698	2.35434	0.471262	1	3.99e-05	0.000358949	0.00274651	0.00270658
k__Bacteria|p__Firmicutes|c__Bacilli|o__Lactobacillales|f__Lactobacillaceae|g__Lactobacillus|s__Lactobacillus_mucosae	3.37257	5.56e-08	2.17991	4.56524	ACVD_90.rds	ACVD	5.37e-06	POSITIVE	YES	POSITIVE	YES	2.51731	2.70827	3.34127	0.82396	1	1.59e-07	0.000123965	0.000717058	0.000716899
k__Bacteria|p__Firmicutes|c__Bacilli|o__Lactobacillales|f__Lactobacillaceae|g__Lactobacillus|s__Lactobacillus_salivarius	4.82833	1.21e-10	3.39889	6.25778	ACVD_90.rds	ACVD	1.95e-08	POSITIVE	YES	POSITIVE	YES	3.61023	4.08151	4.85771	1.24748	1	8.44e-10	2.91e-06	4.9e-05	4.9e-05
k__Bacteria|p__Firmicutes|c__Bacilli|o__Lactobacillales|f__Lactobacillaceae|g__Lactobacillus|s__Lactobacillus_salivarius	7.76452	2.72e-15	5.96748	9.56156	cirrhosis_90.rds	CIRRHOSIS	9.73e-13	POSITIVE	YES	POSITIVE	YES	4.44146	5.01794	7.94877	3.50731	1	2.52e-14	0.00427467	0.0206449	0.0206449
k__Bacteria|p__Firmicutes|c__Bacilli|o__Lactobacillales|f__Lactobacillaceae|g__Lactobacillus|s__Lactobacillus_salivarius	0.793498	0.338332	-0.830817	2.41781	T2D_90.rds	T2D	1	NEGATIVE	NO	POSITIVE	NO	-0.521721	1.45353	3.00511	3.52683	0.720627	0.0059482	0.224295	0.969218	0.96327
k__Bacteria|p__Firmicutes|c__Bacilli|o__Lactobacillales|f__Leuconostocaceae|g__Leuconostoc	1.79054	0.0026549	0.63197	2.94912	IBD_90.rds	IBD	0.0879406	POSITIVE	NO	POSITIVE	YES	0.0423864	0.0890049	1.79103	1.74864	1	0.00371254	0.90961	0.957866	0.954154
k__Bacteria|p__Firmicutes|c__Bacilli|o__Lactobacillales|f__Streptococcaceae	2.61333	2.57e-17	2.05438	3.17228	cirrhosis_90.rds	CIRRHOSIS	1.62e-14	POSITIVE	YES	POSITIVE	YES	1.49639	1.81141	2.62856	1.13217	1	3.12e-16	0.00113378	0.012385	0.012385
k__Bacteria|p__Firmicutes|c__Bacilli|o__Lactobacillales|f__Streptococcaceae	1.78399	2.26e-09	1.21599	2.35199	IBD_90.rds	IBD	2.9e-07	POSITIVE	YES	POSITIVE	YES	0.579393	0.636565	1.77261	1.19322	1	5.32e-09	0.0921091	0.137518	0.137518
k__Bacteria|p__Firmicutes|c__Bacilli|o__Lactobacillales|f__Streptococcaceae|g__Lactococcus|s__Lactococcus_lactis	0.18881	0.927859	-3.8985	4.27612	T1D_90.rds	T1D	1	NEGATIVE	NO	POSITIVE	NO	-44.7058	-0.53327	86.9059	131.612	0.456863	0.0111877	0.633282	0.994611	0.983423
k__Bacteria|p__Firmicutes|c__Bacilli|o__Lactobacillales|f__Streptococcaceae|g__Streptococcus	0.878015	0.000165872	0.425581	1.33045	ACVD_90.rds	ACVD	0.00757907	POSITIVE	YES	POSITIVE	YES	0.66144	0.72672	0.941164	0.279724	1	0.000156245	0.00875945	0.0340851	0.0339288
k__Bacteria|p__Firmicutes|c__Bacilli|o__Lactobacillales|f__Streptococcaceae|g__Streptococcus	2.59995	5.15e-17	2.0376	3.16229	cirrhosis_90.rds	CIRRHOSIS	2.82e-14	POSITIVE	YES	POSITIVE	YES	1.44813	1.75663	2.60617	1.15804	1	6.42e-16	0.00168136	0.0161016	0.0161016
k__Bacteria|p__Firmicutes|c__Bacilli|o__Lactobacillales|f__Streptococcaceae|g__Streptococcus	-0.447758	0.162081	-1.07546	0.179941	CRC_90.rds	CRC	1	POSITIVE	NO	NEGATIVE	NO	-1.38079	-0.709786	0.756504	2.13729	0.163636	0.00287046	0.023899	0.885616	0.882746
k__Bacteria|p__Firmicutes|c__Bacilli|o__Lactobacillales|f__Streptococcaceae|g__Streptococcus	1.75702	4.32e-09	1.18688	2.32716	IBD_90.rds	IBD	5.22e-07	POSITIVE	YES	POSITIVE	YES	0.56836	0.628128	1.7483	1.17994	1	9.69e-09	0.0980727	0.146999	0.146999
k__Bacteria|p__Firmicutes|c__Bacilli|o__Lactobacillales|f__Streptococcaceae|g__Streptococcus	0.092943	0.795158	-0.608721	0.794607	T1D_90.rds	T1D	1	POSITIVE	NO	POSITIVE	YES	-2.68526	0.0638306	2.82067	5.50593	0.509804	0.0256714	0.432493	0.975438	0.949766
k__Bacteria|p__Firmicutes|c__Bacilli|o__Lactobacillales|f__Streptococcaceae|g__Streptococcus	-0.379622	0.430636	-1.32372	0.564474	T2D_90.rds	T2D	1	POSITIVE	NO	NEGATIVE	NO	-1.34903	-0.07834	0.777393	2.12642	0.475664	0.061212	0.620255	0.976878	0.915666
k__Bacteria|p__Firmicutes|c__Bacilli|o__Lactobacillales|f__Streptococcaceae|g__Streptococcus|s__Streptococcus_anginosus	5.81738	5.59e-15	4.41669	7.21806	ACVD_90.rds	ACVD	1.82e-12	POSITIVE	YES	POSITIVE	YES	4.68286	5.04624	6.08259	1.39973	1	6.89e-16	1.57e-08	3.16e-07	3.16e-07
k__Bacteria|p__Firmicutes|c__Bacilli|o__Lactobacillales|f__Streptococcaceae|g__Streptococcus|s__Streptococcus_anginosus	10.649	3.76e-34	9.20032	12.0977	cirrhosis_90.rds	CIRRHOSIS	3.34e-30	POSITIVE	YES	POSITIVE	YES	7.15382	8.53501	10.7982	3.6444	1	8.09e-33	4.55e-09	7.15e-06	7.15e-06
k__Bacteria|p__Firmicutes|c__Bacilli|o__Lactobacillales|f__Streptococcaceae|g__Streptococcus|s__Streptococcus_anginosus	3.0623	4.22e-06	1.75765	4.36696	T2D_90.rds	T2D	0.000262422	NEGATIVE	YES	POSITIVE	NO	1.17608	3.38698	5.46835	4.29227	1	0.000396937	0.0405895	0.471678	0.471281
k__Bacteria|p__Firmicutes|c__Bacilli|o__Lactobacillales|f__Streptococcaceae|g__Streptococcus|s__Streptococcus_constellatus	1.63403	0.00254211	0.572948	2.6951	CRC_90.rds	CRC	0.0847493	POSITIVE	NO	POSITIVE	YES	-0.72454	1.53778	1.8142	2.53874	0.911681	0.0207524	0.0791502	0.88781	0.867057
k__Bacteria|p__Firmicutes|c__Bacilli|o__Lactobacillales|f__Streptococcaceae|g__Streptococcus|s__Streptococcus_infantarius	1.74808	0.000365252	0.795326	2.70084	ACVD_90.rds	ACVD	0.0150603	POSITIVE	YES	POSITIVE	YES	1.00789	1.23881	1.82006	0.812171	1	0.000340416	0.0424127	0.0980011	0.0976607
k__Bacteria|p__Firmicutes|c__Bacilli|o__Lactobacillales|f__Streptococcaceae|g__Streptococcus|s__Streptococcus_infantis	4.45263	3.19e-10	3.1016	5.80365	ACVD_90.rds	ACVD	4.72e-08	POSITIVE	YES	POSITIVE	YES	4.45213	4.76634	4.98062	0.528488	1	5.02e-11	1.64e-08	3e-07	3e-07
k__Bacteria|p__Firmicutes|c__Bacilli|o__Lactobacillales|f__Streptococcaceae|g__Streptococcus|s__Streptococcus_parasanguinis	2.2098	0.000175057	1.06694	3.35266	ACVD_90.rds	ACVD	0.00797049	POSITIVE	YES	POSITIVE	YES	1.66268	1.89659	2.62374	0.961059	1	3.45e-05	0.00700446	0.0306113	0.0305768
k__Bacteria|p__Firmicutes|c__Bacilli|o__Lactobacillales|f__Streptococcaceae|g__Streptococcus|s__Streptococcus_parasanguinis	6.55334	2.56e-17	5.1518	7.95488	cirrhosis_90.rds	CIRRHOSIS	1.62e-14	POSITIVE	YES	POSITIVE	YES	2.55709	3.91724	6.88336	4.32626	1	5.85e-17	0.00385346	0.0831075	0.0831075
k__Bacteria|p__Firmicutes|c__Bacilli|o__Lactobacillales|f__Streptococcaceae|g__Streptococcus|s__Streptococcus_parasanguinis	-0.628285	0.164973	-1.51513	0.258558	CRC_90.rds	CRC	1	POSITIVE	NO	NEGATIVE	NO	-2.64742	-0.422152	0.879206	3.52663	0.153247	0.015151	0.521617	0.898423	0.883272
k__Bacteria|p__Firmicutes|c__Bacilli|o__Lactobacillales|f__Streptococcaceae|g__Streptococcus|s__Streptococcus_salivarius	0.580589	0.0587118	-0.0195963	1.18077	ACVD_90.rds	ACVD	1	POSITIVE	NO	POSITIVE	YES	0.383757	0.513551	0.694366	0.310608	1	0.0382467	0.190243	0.285475	0.247228
k__Bacteria|p__Firmicutes|c__Bacilli|o__Lactobacillales|f__Streptococcaceae|g__Streptococcus|s__Streptococcus_salivarius	1.91264	9.44e-09	1.28307	2.54222	cirrhosis_90.rds	CIRRHOSIS	1.06e-06	POSITIVE	YES	POSITIVE	YES	0.387544	0.796224	1.88335	1.49581	1	4.87e-08	0.192226	0.564815	0.564815
k__Bacteria|p__Firmicutes|c__Bacilli|o__Lactobacillales|f__Streptococcaceae|g__Streptococcus|s__Streptococcus_sanguinis	3.65075	2.99e-07	2.27905	5.02246	ACVD_90.rds	ACVD	2.47e-05	POSITIVE	YES	POSITIVE	YES	3.15201	3.61274	4.60217	1.45017	1	4.02e-08	2.71e-05	0.000149073	0.000149033
k__Bacteria|p__Firmicutes|c__Bacilli|o__Lactobacillales|f__Streptococcaceae|g__Streptococcus|s__Streptococcus_thermophilus	0.537328	0.673497	-1.9621	3.03676	T1D_90.rds	T1D	1	NEGATIVE	NO	POSITIVE	NO	-21.6983	0.53215	30.8283	52.5266	0.639216	0.00270972	0.376409	0.981991	0.979281
k__Bacteria|p__Firmicutes|c__Bacilli|o__Lactobacillales|f__Streptococcaceae|g__Streptococcus|s__Streptococcus_vestibularis	5.14391	1.53e-11	3.69433	6.59349	ACVD_90.rds	ACVD	2.96e-09	POSITIVE	YES	POSITIVE	YES	4.53749	4.77782	5.25038	0.712886	1	8.92e-12	1.98e-07	1.5e-06	1.5e-06
k__Bacteria|p__Firmicutes|c__Bacilli|o__Lactobacillales|f__Streptococcaceae|g__Streptococcus|s__Streptococcus_vestibularis	7.95966	3.03e-17	6.25274	9.66658	cirrhosis_90.rds	CIRRHOSIS	1.73e-14	POSITIVE	YES	POSITIVE	YES	4.62023	5.554	8.29085	3.67062	1	1.41e-16	0.000832684	0.0115111	0.0115111
k__Bacteria|p__Firmicutes|c__Clostridia	-0.124909	0.0204824	-0.230552	-0.0192656	CRC_90.rds	CRC	0.497492	NEGATIVE	NO	NEGATIVE	YES	-1.75801	-0.188433	-0.101487	1.65652	0.0025974	0.0154586	0.101596	0.371967	0.356508
k__Bacteria|p__Firmicutes|c__Clostridia	-0.0386652	0.466262	-0.142556	0.0652254	IBD_90.rds	IBD	1	NEGATIVE	NO	NEGATIVE	YES	-0.0869092	0.0649311	0.112823	0.199733	0.533333	0.0171974	0.268478	0.982493	0.965296
k__Bacteria|p__Firmicutes|c__Clostridia	-0.0147759	0.701697	-0.0903841	0.0608323	T2D_90.rds	T2D	1	INDETERMINANT	NO	INDETERMINANT	INDETERMINANT	-0.164979	0.0720357	0.154303	0.319282	0.937953	0.0342567	0.264125	0.952525	0.918269
k__Bacteria|p__Firmicutes|c__Clostridia|o__Clostridiales	-0.124909	0.0204824	-0.230552	-0.0192656	CRC_90.rds	CRC	0.497492	NEGATIVE	NO	NEGATIVE	YES	-1.75801	-0.188433	-0.101487	1.65652	0.0025974	0.0154586	0.101596	0.371967	0.356508
k__Bacteria|p__Firmicutes|c__Clostridia|o__Clostridiales	-0.0386603	0.466318	-0.142551	0.06523	IBD_90.rds	IBD	1	POSITIVE	NO	NEGATIVE	NO	-0.0869102	0.0649269	0.112825	0.199735	0.533333	0.0171967	0.268471	0.982504	0.965307
k__Bacteria|p__Firmicutes|c__Clostridia|o__Clostridiales	-0.0147822	0.701562	-0.0903867	0.0608222	T2D_90.rds	T2D	1	INDETERMINANT	NO	INDETERMINANT	INDETERMINANT	-0.164979	0.073366	0.153439	0.318417	0.940925	0.0350824	0.259286	0.955636	0.920553
k__Bacteria|p__Firmicutes|c__Clostridia|o__Clostridiales|f__Clostridiaceae	1.55972	0.000133377	0.772724	2.34671	cirrhosis_90.rds	CIRRHOSIS	0.0062043	NEGATIVE	YES	POSITIVE	NO	-0.113864	0.524145	1.62239	1.73625	0.937439	0.000350483	0.480431	0.986805	0.986455
k__Bacteria|p__Firmicutes|c__Clostridia|o__Clostridiales|f__Clostridiaceae	0.687575	0.00037786	0.308506	1.06664	CRC_90.rds	CRC	0.0155553	POSITIVE	YES	POSITIVE	YES	-0.972825	1.29207	1.56054	2.53337	0.937662	0.0286073	0.0685789	0.951013	0.922405
k__Bacteria|p__Firmicutes|c__Clostridia|o__Clostridiales|f__Clostridiaceae	0.678408	0.0686369	-0.0493701	1.40619	IBD_90.rds	IBD	1	POSITIVE	NO	POSITIVE	YES	0.101551	0.207558	0.722369	0.620818	1	0.0666955	0.68483	0.838276	0.77158
k__Bacteria|p__Firmicutes|c__Clostridia|o__Clostridiales|f__Clostridiaceae	0.82394	0.06245	-0.0428432	1.69072	T2D_90.rds	T2D	1	INDETERMINANT	NO	INDETERMINANT	INDETERMINANT	-0.211007	0.317861	1.74781	1.95881	0.913245	0.00330583	0.6903	0.993179	0.989873
k__Bacteria|p__Firmicutes|c__Clostridia|o__Clostridiales|f__Clostridiaceae|g__Butyricicoccus	-0.667502	0.227144	-1.74865	0.413649	IBD_90.rds	IBD	1	NEGATIVE	NO	NEGATIVE	YES	-0.908247	-0.0902243	0.257961	1.16621	0.4	0.119415	0.722655	0.950242	0.830827
k__Bacteria|p__Firmicutes|c__Clostridia|o__Clostridiales|f__Clostridiaceae|g__Clostridiaceae_noname	5.03547	4.33e-09	3.40136	6.66957	IBD_90.rds	IBD	5.22e-07	INDETERMINANT	YES	INDETERMINANT	INDETERMINANT	2.75106	3.34444	4.86762	2.11656	1	1.82e-08	0.00258286	0.0135065	0.0135065
k__Bacteria|p__Firmicutes|c__Clostridia|o__Clostridiales|f__Clostridiaceae|g__Clostridium	0.941714	0.000131999	0.463787	1.41964	ACVD_90.rds	ACVD	0.00615132	POSITIVE	YES	POSITIVE	YES	0.951822	1.16282	1.28821	0.336391	1	3.37e-05	0.000109962	0.000827098	0.000793356
k__Bacteria|p__Firmicutes|c__Clostridia|o__Clostridiales|f__Clostridiaceae|g__Clostridium	1.55804	0.000139794	0.769422	2.34666	cirrhosis_90.rds	CIRRHOSIS	0.00647943	INDETERMINANT	YES	INDETERMINANT	INDETERMINANT	-0.102627	0.536935	1.60964	1.71226	0.943304	0.000363677	0.478024	0.991134	0.990771
k__Bacteria|p__Firmicutes|c__Clostridia|o__Clostridiales|f__Clostridiaceae|g__Clostridium	0.683959	0.000447804	0.30206	1.06586	CRC_90.rds	CRC	0.0182308	POSITIVE	YES	POSITIVE	YES	-0.984517	1.24604	1.51854	2.50306	0.937662	0.0319968	0.0785524	0.944354	0.912357
k__Bacteria|p__Firmicutes|c__Clostridia|o__Clostridiales|f__Clostridiaceae|g__Clostridium	0.691144	0.0794546	-0.0787433	1.46103	IBD_90.rds	IBD	1	INDETERMINANT	NO	INDETERMINANT	INDETERMINANT	0.285444	0.423538	0.77979	0.494346	1	0.061317	0.43495	0.59034	0.529023
k__Bacteria|p__Firmicutes|c__Clostridia|o__Clostridiales|f__Clostridiaceae|g__Clostridium	-0.281379	0.513905	-1.12623	0.563472	T1D_90.rds	T1D	1	POSITIVE	NO	NEGATIVE	NO	-3.67126	-0.531459	2.79616	6.46742	0.239216	0.0433211	0.443218	0.956017	0.912695
k__Bacteria|p__Firmicutes|c__Clostridia|o__Clostridiales|f__Clostridiaceae|g__Clostridium|s__Clostridium_bolteae	1.06691	0.0107038	0.251585	1.88223	ACVD_90.rds	ACVD	0.285551	POSITIVE	NO	POSITIVE	YES	1.03198	1.54042	1.65186	0.619881	1	0.00109559	0.00340316	0.0234904	0.0223948
k__Bacteria|p__Firmicutes|c__Clostridia|o__Clostridiales|f__Clostridiaceae|g__Clostridium|s__Clostridium_bolteae	2.47471	0.00100881	1.01806	3.93137	cirrhosis_90.rds	CIRRHOSIS	0.0374604	POSITIVE	YES	POSITIVE	YES	1.9033	2.62043	3.49165	1.58835	1	0.00101546	0.0446949	0.186562	0.185547
k__Bacteria|p__Firmicutes|c__Clostridia|o__Clostridiales|f__Clostridiaceae|g__Clostridium|s__Clostridium_bolteae	1.7897	5.15e-05	0.923344	2.65607	CRC_90.rds	CRC	0.00258066	POSITIVE	YES	POSITIVE	YES	-1.37168	1.82471	3.00734	4.37902	0.919481	0.00722689	0.220633	0.856756	0.849529
k__Bacteria|p__Firmicutes|c__Clostridia|o__Clostridiales|f__Clostridiaceae|g__Clostridium|s__Clostridium_bolteae	5.72214	1.01e-09	3.94124	7.50304	IBD_90.rds	IBD	1.35e-07	POSITIVE	YES	POSITIVE	YES	0.786905	2.62358	5.46705	4.68015	1	3.8e-07	0.0281926	0.472217	0.472217
k__Bacteria|p__Firmicutes|c__Clostridia|o__Clostridiales|f__Clostridiaceae|g__Clostridium|s__Clostridium_bolteae	2.96227	0.0130505	0.623418	5.30113	T2D_90.rds	T2D	0.339029	POSITIVE	NO	POSITIVE	YES	1.04974	3.41453	5.18809	4.13835	1	0.00046206	0.111291	0.475696	0.475234
k__Bacteria|p__Firmicutes|c__Clostridia|o__Clostridiales|f__Clostridiaceae|g__Clostridium|s__Clostridium_clostridioforme	1.7318	0.0193779	0.286231	3.17738	ACVD_90.rds	ACVD	0.47718	POSITIVE	NO	POSITIVE	YES	1.34719	1.76422	2.1456	0.798404	1	0.0127534	0.0424663	0.170905	0.158152
k__Bacteria|p__Firmicutes|c__Clostridia|o__Clostridiales|f__Clostridiaceae|g__Clostridium|s__Clostridium_clostridioforme	2.14137	0.00305405	0.724536	3.5582	CRC_90.rds	CRC	0.099501	POSITIVE	NO	POSITIVE	YES	-1.84383	0.861991	3.5544	5.39823	0.908377	0.0158618	0.516917	0.959106	0.943244
k__Bacteria|p__Firmicutes|c__Clostridia|o__Clostridiales|f__Clostridiaceae|g__Clostridium|s__Clostridium_hathewayi	1.29281	0.025482	0.163006	2.42261	ACVD_90.rds	ACVD	0.595359	POSITIVE	NO	POSITIVE	YES	1.39608	1.84952	2.18054	0.784456	1	0.0025472	0.00848535	0.025595	0.0230478
k__Bacteria|p__Firmicutes|c__Clostridia|o__Clostridiales|f__Clostridiaceae|g__Clostridium|s__Clostridium_hathewayi	2.36854	0.00464834	0.740081	3.99699	IBD_90.rds	IBD	0.141378	POSITIVE	NO	POSITIVE	YES	-0.163617	0.907721	2.3043	2.46791	0.866667	0.00792562	0.410397	0.974599	0.966673
k__Bacteria|p__Firmicutes|c__Clostridia|o__Clostridiales|f__Clostridiaceae|g__Clostridium|s__Clostridium_hathewayi	2.83817	0.00116503	1.12515	4.5512	T2D_90.rds	T2D	0.0419907	POSITIVE	YES	POSITIVE	YES	-0.444305	1.7447	4.66221	5.10652	0.961453	1.68e-05	0.392365	0.979109	0.979092
k__Bacteria|p__Firmicutes|c__Clostridia|o__Clostridiales|f__Clostridiaceae|g__Clostridium|s__Clostridium_leptum	-1.70461	0.00829333	-2.96223	-0.446988	IBD_90.rds	IBD	0.235443	NEGATIVE	NO	NEGATIVE	YES	-1.98594	-1.31012	-0.882492	1.10345	0	0.00924363	0.103061	0.209917	0.200673
k__Bacteria|p__Firmicutes|c__Clostridia|o__Clostridiales|f__Clostridiaceae|g__Clostridium|s__Clostridium_methylpentosum	1.0215	0.0139334	0.211027	1.83197	ACVD_90.rds	ACVD	0.358352	POSITIVE	NO	POSITIVE	YES	0.800966	0.940509	1.2417	0.440733	1	0.0117999	0.0690315	0.102354	0.0905541
k__Bacteria|p__Firmicutes|c__Clostridia|o__Clostridiales|f__Clostridiaceae|g__Clostridium|s__Clostridium_nexile	3.7639	3.03e-06	2.20724	5.32056	ACVD_90.rds	ACVD	0.000197695	POSITIVE	YES	POSITIVE	YES	3.57881	4.02304	4.15291	0.5741	1	1.89e-06	4.33e-05	0.000199143	0.000197255
k__Bacteria|p__Firmicutes|c__Clostridia|o__Clostridiales|f__Clostridiaceae|g__Clostridium|s__Clostridium_nexile	1.34413	0.0505283	0.00202334	2.68624	IBD_90.rds	IBD	1	POSITIVE	NO	POSITIVE	YES	-1.09869	-0.407327	1.26293	2.36162	0.466667	0.0796828	0.324474	0.651191	0.571509
k__Bacteria|p__Firmicutes|c__Clostridia|o__Clostridiales|f__Clostridiaceae|g__Clostridium|s__Clostridium_perfringens	1.69079	0.00867834	0.434579	2.947	ACVD_90.rds	ACVD	0.243356	POSITIVE	NO	POSITIVE	YES	1.1998	1.55152	2.00012	0.800316	1	0.00354922	0.0427058	0.144113	0.140563
k__Bacteria|p__Firmicutes|c__Clostridia|o__Clostridiales|f__Clostridiaceae|g__Clostridium|s__Clostridium_scindens	1.62798	0.00306279	0.557357	2.6986	ACVD_90.rds	ACVD	0.0996583	POSITIVE	NO	POSITIVE	YES	1.5761	1.80128	2.0029	0.426798	1	0.00176531	0.00546165	0.0173726	0.0156073
k__Bacteria|p__Firmicutes|c__Clostridia|o__Clostridiales|f__Clostridiaceae|g__Clostridium|s__Clostridium_sp_L2_50	-0.649361	0.346719	-2.00192	0.703202	T2D_90.rds	T2D	1	NEGATIVE	NO	NEGATIVE	YES	-2.84453	-0.810049	0.5682	3.41273	0.0952071	0.0185274	0.730072	0.994355	0.975827
k__Bacteria|p__Firmicutes|c__Clostridia|o__Clostridiales|f__Clostridiaceae|g__Clostridium|s__Clostridium_symbiosum	0.441074	0.515266	-0.88635	1.7685	ACVD_90.rds	ACVD	1	POSITIVE	NO	POSITIVE	YES	0.299619	0.774324	1.15717	0.857546	1	0.205165	0.346037	0.685155	0.47999
k__Bacteria|p__Firmicutes|c__Clostridia|o__Clostridiales|f__Clostridiaceae|g__Clostridium|s__Clostridium_symbiosum	4.25785	1.13e-13	3.13381	5.38188	CRC_90.rds	CRC	2.92e-11	POSITIVE	YES	POSITIVE	YES	2.5459	3.40832	6.63306	4.08715	1	7.52e-06	0.0225139	0.10225	0.102243
k__Bacteria|p__Firmicutes|c__Clostridia|o__Clostridiales|f__Clostridiaceae|g__Clostridium|s__Clostridium_symbiosum	2.40939	0.00660376	0.67081	4.14797	T2D_90.rds	T2D	0.193169	POSITIVE	NO	POSITIVE	YES	-0.297776	1.45886	3.53283	3.83061	0.963496	0.00461878	0.455792	0.98205	0.977431
k__Bacteria|p__Firmicutes|c__Clostridia|o__Clostridiales|f__Clostridiales_Family_XI_Incertae_Sedis	0.844529	0.0521699	-0.00793096	1.69699	T2D_90.rds	T2D	1	NEGATIVE	NO	POSITIVE	NO	-0.046223	1.11947	1.92844	1.97466	0.986439	0.042614	0.302723	0.951524	0.90891
k__Bacteria|p__Firmicutes|c__Clostridia|o__Clostridiales|f__Clostridiales_Family_XI_Incertae_Sedis|g__Anaerococcus|s__Anaerococcus_vaginalis	1.86453	0.000746388	0.780762	2.9483	CRC_90.rds	CRC	0.0283698	POSITIVE	YES	POSITIVE	YES	1.20501	1.67786	2.16173	0.956718	1	0.012809	0.0383416	0.118028	0.105219
k__Bacteria|p__Firmicutes|c__Clostridia|o__Clostridiales|f__Clostridiales_Family_XI_Incertae_Sedis|g__Parvimonas	5.8586	5.82e-06	3.32537	8.39182	CRC_90.rds	CRC	0.000352089	POSITIVE	YES	POSITIVE	YES	1.90327	6.20744	7.27431	5.37104	1	3.59e-09	1.2e-06	0.135806	0.135806
k__Bacteria|p__Firmicutes|c__Clostridia|o__Clostridiales|f__Clostridiales_Family_XI_Incertae_Sedis|g__Parvimonas	4.35981	3.48e-15	3.32798	5.39163	IBD_90.rds	IBD	1.16e-12	NEGATIVE	YES	POSITIVE	NO	3.54068	3.71244	4.46023	0.919552	1	5.02e-15	4.47e-07	6.99e-07	6.99e-07
k__Bacteria|p__Firmicutes|c__Clostridia|o__Clostridiales|f__Clostridiales_Family_XI_Incertae_Sedis|g__Parvimonas|s__Parvimonas_micra	5.37362	4.1e-12	3.85463	6.89261	CRC_90.rds	CRC	9.03e-10	POSITIVE	YES	POSITIVE	YES	3.06586	4.35018	4.79263	1.72677	1	9.72e-07	1.78e-05	0.00815245	0.00815148
k__Bacteria|p__Firmicutes|c__Clostridia|o__Clostridiales|f__Clostridiales_noname	0.491966	0.295598	-0.428425	1.41236	IBD_90.rds	IBD	1	INDETERMINANT	NO	INDETERMINANT	INDETERMINANT	0.136563	0.304582	0.661364	0.524802	1	0.198122	0.630313	0.828394	0.630272
k__Bacteria|p__Firmicutes|c__Clostridia|o__Clostridiales|f__Clostridiales_noname|g__Clostridiales_noname	3.85767	2.3e-05	2.09836	5.61697	IBD_90.rds	IBD	0.0012482	INDETERMINANT	YES	INDETERMINANT	INDETERMINANT	1.78725	2.41691	3.75101	1.96377	1	7e-05	0.0432606	0.146501	0.146431
k__Bacteria|p__Firmicutes|c__Clostridia|o__Clostridiales|f__Clostridiales_noname|g__Clostridiales_noname|s__Bacteroides_pectinophilus	-1.11933	0.292057	-3.20151	0.962864	CRC_90.rds	CRC	1	NEGATIVE	NO	NEGATIVE	YES	-2.47883	-0.501235	0.29454	2.77337	0.148936	0.0583769	0.53717	0.987256	0.928879
k__Bacteria|p__Firmicutes|c__Clostridia|o__Clostridiales|f__Clostridiales_noname|g__Clostridiales_noname|s__Clostridiales_bacterium_1_7_47FAA	2.70411	0.0342209	0.20113	5.20709	T2D_90.rds	T2D	0.749266	POSITIVE	NO	POSITIVE	YES	-0.0131739	2.39543	4.22323	4.2364	0.988761	0.000223253	0.158085	0.941927	0.941704
k__Bacteria|p__Firmicutes|c__Clostridia|o__Clostridiales|f__Clostridiales_noname|g__Flavonifractor	3.08204	3.39e-05	1.64578	4.51829	IBD_90.rds	IBD	0.00176537	INDETERMINANT	YES	INDETERMINANT	INDETERMINANT	-0.362568	1.04412	2.85242	3.21499	0.733333	0.00155337	0.278517	0.766757	0.765204
k__Bacteria|p__Firmicutes|c__Clostridia|o__Clostridiales|f__Clostridiales_noname|g__Flavonifractor|s__Flavonifractor_plautii	1.50704	0.0512591	-0.00824117	3.02232	CRC_90.rds	CRC	1	POSITIVE	NO	POSITIVE	YES	-0.495146	3.44239	4.58509	5.08023	0.945026	0.000724385	0.0100684	0.943954	0.94323
k__Bacteria|p__Firmicutes|c__Clostridia|o__Clostridiales|f__Clostridiales_noname|g__Pseudoflavonifractor|s__Pseudoflavonifractor_capillosus	1.70782	0.0474775	0.019001	3.39664	CRC_90.rds	CRC	0.993112	POSITIVE	NO	POSITIVE	YES	-2.26456	4.47226	5.10921	7.37376	0.866492	9.47e-05	0.00133734	0.974991	0.974896
k__Bacteria|p__Firmicutes|c__Clostridia|o__Clostridiales|f__Eubacteriaceae	-0.41259	0.0287	-0.780564	-0.0446151	IBD_90.rds	IBD	0.655791	POSITIVE	NO	NEGATIVE	NO	-0.532552	-0.330708	-0.197689	0.334863	0	0.0336363	0.193289	0.31017	0.276534
k__Bacteria|p__Firmicutes|c__Clostridia|o__Clostridiales|f__Eubacteriaceae	-0.0891326	0.682877	-0.516744	0.338479	T2D_90.rds	T2D	1	NEGATIVE	NO	NEGATIVE	YES	-0.56729	-0.0530801	0.128426	0.695716	0.290266	0.314137	0.728416	0.995376	0.681239
k__Bacteria|p__Firmicutes|c__Clostridia|o__Clostridiales|f__Eubacteriaceae|g__Eubacterium	-0.385036	0.151048	-0.909582	0.139509	ACVD_90.rds	ACVD	1	NEGATIVE	NO	NEGATIVE	YES	-0.606398	-0.338912	-0.0812512	0.525147	0	0.0477605	0.300945	0.780867	0.733107
k__Bacteria|p__Firmicutes|c__Clostridia|o__Clostridiales|f__Eubacteriaceae|g__Eubacterium	-1.59086	3.58e-09	-2.09908	-1.08263	cirrhosis_90.rds	CIRRHOSIS	4.37e-07	NEGATIVE	YES	NEGATIVE	YES	-1.74777	-1.35351	-0.976121	0.771648	0	9.69e-10	0.0071842	0.0670848	0.0670848
k__Bacteria|p__Firmicutes|c__Clostridia|o__Clostridiales|f__Eubacteriaceae|g__Eubacterium	-0.406491	0.156053	-0.968158	0.155175	CRC_90.rds	CRC	1	POSITIVE	NO	NEGATIVE	NO	-3.83777	-0.115827	0.0681213	3.90589	0.137662	0.0399127	0.680801	0.995069	0.955157
k__Bacteria|p__Firmicutes|c__Clostridia|o__Clostridiales|f__Eubacteriaceae|g__Eubacterium	-0.429178	0.0243252	-0.800921	-0.0574344	IBD_90.rds	IBD	0.572073	POSITIVE	NO	NEGATIVE	NO	-0.549271	-0.343817	-0.21046	0.338811	0	0.02902	0.180528	0.28308	0.25406
k__Bacteria|p__Firmicutes|c__Clostridia|o__Clostridiales|f__Eubacteriaceae|g__Eubacterium	0.33308	0.294154	-0.289219	0.95538	T1D_90.rds	T1D	1	NEGATIVE	NO	POSITIVE	NO	-90.3995	0.51643	67.8265	158.226	0.87451	0.0250633	0.425594	0.965556	0.940492
k__Bacteria|p__Firmicutes|c__Clostridia|o__Clostridiales|f__Eubacteriaceae|g__Eubacterium|s__Eubacterium_eligens	-2.32183	0.00107552	-3.7029	-0.940762	ACVD_90.rds	ACVD	0.0393702	NEGATIVE	YES	NEGATIVE	YES	-2.71204	-2.17948	-1.3721	1.33994	0	0.00152716	0.0092565	0.145626	0.144099
k__Bacteria|p__Firmicutes|c__Clostridia|o__Clostridiales|f__Eubacteriaceae|g__Eubacterium|s__Eubacterium_eligens	-1.56305	0.000286101	-2.39488	-0.731227	cirrhosis_90.rds	CIRRHOSIS	0.0121066	NEGATIVE	YES	NEGATIVE	YES	-2.17497	-1.58679	-1.04832	1.12664	0	5.65e-05	0.0344316	0.237614	0.237557
k__Bacteria|p__Firmicutes|c__Clostridia|o__Clostridiales|f__Eubacteriaceae|g__Eubacterium|s__Eubacterium_eligens	-1.39997	0.0919658	-3.02828	0.228338	CRC_90.rds	CRC	1	NEGATIVE	NO	NEGATIVE	YES	-6.17293	1.32036	2.40229	8.57523	0.662338	0.00812128	0.111827	0.568606	0.560484
k__Bacteria|p__Firmicutes|c__Clostridia|o__Clostridiales|f__Eubacteriaceae|g__Eubacterium|s__Eubacterium_eligens	-1.69624	0.00765639	-2.94287	-0.449617	T2D_90.rds	T2D	0.22021	NEGATIVE	NO	NEGATIVE	YES	-2.80048	0.125513	1.77053	4.57101	0.551737	0.0396355	0.504804	0.98997	0.950335
k__Bacteria|p__Firmicutes|c__Clostridia|o__Clostridiales|f__Eubacteriaceae|g__Eubacterium|s__Eubacterium_hallii	-4.50669	2.59e-09	-5.93258	-3.08081	cirrhosis_90.rds	CIRRHOSIS	3.28e-07	NEGATIVE	YES	NEGATIVE	YES	-4.94252	-3.00992	-1.80027	3.14225	0	4.04e-10	0.0315531	0.235129	0.235129
k__Bacteria|p__Firmicutes|c__Clostridia|o__Clostridiales|f__Eubacteriaceae|g__Eubacterium|s__Eubacterium_hallii	-0.798653	0.141094	-1.86225	0.264946	CRC_90.rds	CRC	1	NEGATIVE	NO	NEGATIVE	YES	-4.40115	-0.1128	0.15633	4.55748	0.228571	0.0141175	0.797163	0.995155	0.981037
k__Bacteria|p__Firmicutes|c__Clostridia|o__Clostridiales|f__Eubacteriaceae|g__Eubacterium|s__Eubacterium_rectale	-3.28994	1.86e-07	-4.48991	-2.08998	cirrhosis_90.rds	CIRRHOSIS	1.63e-05	NEGATIVE	YES	NEGATIVE	YES	-3.69505	-1.46427	-0.522853	3.1722	0	1.5e-07	0.201624	0.667521	0.667521
k__Bacteria|p__Firmicutes|c__Clostridia|o__Clostridiales|f__Eubacteriaceae|g__Eubacterium|s__Eubacterium_rectale	-0.518282	0.247097	-1.39593	0.359365	CRC_90.rds	CRC	1	NEGATIVE	NO	NEGATIVE	YES	-3.45797	0.56207	0.969764	4.42773	0.696104	0.0371293	0.343485	0.980641	0.943511
k__Bacteria|p__Firmicutes|c__Clostridia|o__Clostridiales|f__Eubacteriaceae|g__Eubacterium|s__Eubacterium_rectale	-0.827526	0.0634896	-1.69847	0.0434164	IBD_90.rds	IBD	1	POSITIVE	NO	NEGATIVE	NO	-1.30135	-0.731004	-0.319632	0.98172	0	0.0298355	0.175704	0.481926	0.452091
k__Bacteria|p__Firmicutes|c__Clostridia|o__Clostridiales|f__Eubacteriaceae|g__Eubacterium|s__Eubacterium_rectale	0.27937	0.44826	-0.442695	1.00143	T1D_90.rds	T1D	1	NEGATIVE	NO	POSITIVE	NO	-88.5135	0.428819	54.7488	143.262	0.658824	0.070068	0.419805	0.966748	0.89668
k__Bacteria|p__Firmicutes|c__Clostridia|o__Clostridiales|f__Eubacteriaceae|g__Eubacterium|s__Eubacterium_rectale	-0.726827	0.416865	-2.48148	1.02783	T2D_90.rds	T2D	1	NEGATIVE	NO	NEGATIVE	YES	-2.8357	-0.229509	0.746222	3.58192	0.183727	0.0397522	0.803141	0.996484	0.956732
k__Bacteria|p__Firmicutes|c__Clostridia|o__Clostridiales|f__Eubacteriaceae|g__Eubacterium|s__Eubacterium_ventriosum	-0.726759	0.565731	-3.20682	1.7533	CRC_90.rds	CRC	1	NEGATIVE	NO	NEGATIVE	YES	-3.89288	1.53011	2.32233	6.21521	0.664935	0.00210673	0.190065	0.55786	0.555753
k__Bacteria|p__Firmicutes|c__Clostridia|o__Clostridiales|f__Lachnospiraceae	0.295313	0.000274346	0.137705	0.452921	ACVD_90.rds	ACVD	0.011759	NEGATIVE	YES	POSITIVE	NO	0.231995	0.286496	0.330788	0.0987924	1	7.13e-05	0.00309151	0.0142876	0.0142164
k__Bacteria|p__Firmicutes|c__Clostridia|o__Clostridiales|f__Lachnospiraceae	-0.295991	0.00698298	-0.509152	-0.0828292	cirrhosis_90.rds	CIRRHOSIS	0.203616	NEGATIVE	NO	NEGATIVE	YES	-0.347357	-0.214227	-0.120572	0.226784	0	0.00439586	0.312701	0.581391	0.576995
k__Bacteria|p__Firmicutes|c__Clostridia|o__Clostridiales|f__Lachnospiraceae	-0.135462	0.0319705	-0.25925	-0.0116727	CRC_90.rds	CRC	0.71148	INDETERMINANT	NO	INDETERMINANT	INDETERMINANT	-0.780448	-0.201125	0.000285513	0.780734	0.0103896	0.0635169	0.204497	0.993679	0.930163
k__Bacteria|p__Firmicutes|c__Clostridia|o__Clostridiales|f__Lachnospiraceae	0.112875	0.198868	-0.0589603	0.284711	IBD_90.rds	IBD	1	INDETERMINANT	NO	INDETERMINANT	INDETERMINANT	0.0361394	0.200891	0.273837	0.237698	1	0.00165413	0.0778396	0.757662	0.756008
k__Bacteria|p__Firmicutes|c__Clostridia|o__Clostridiales|f__Lachnospiraceae	-0.155216	0.292004	-0.44392	0.133488	T1D_90.rds	T1D	1	INDETERMINANT	NO	INDETERMINANT	INDETERMINANT	-3.59023	-0.0780659	4.62857	8.2188	0.368627	0.0651879	0.601491	0.986854	0.921666
k__Bacteria|p__Firmicutes|c__Clostridia|o__Clostridiales|f__Lachnospiraceae	-0.0940594	0.387068	-0.307197	0.119079	T2D_90.rds	T2D	1	INDETERMINANT	NO	INDETERMINANT	INDETERMINANT	-0.31996	0.160841	0.236075	0.556035	0.932101	0.0131568	0.214565	0.828513	0.815356
k__Bacteria|p__Firmicutes|c__Clostridia|o__Clostridiales|f__Lachnospiraceae|g__Anaerostipes	-1.22084	0.000191403	-1.86232	-0.579354	CRC_90.rds	CRC	0.0085486	POSITIVE	YES	NEGATIVE	NO	-3.46072	-0.810506	-0.332631	3.12809	0.00519481	0.00565524	0.145662	0.707247	0.701592
k__Bacteria|p__Firmicutes|c__Clostridia|o__Clostridiales|f__Lachnospiraceae|g__Anaerostipes	1.08351	0.00588235	0.317695	1.84933	IBD_90.rds	IBD	0.175047	POSITIVE	NO	POSITIVE	YES	0.419568	0.507772	1.12944	0.709873	1	0.00647985	0.350179	0.415295	0.408815
k__Bacteria|p__Firmicutes|c__Clostridia|o__Clostridiales|f__Lachnospiraceae|g__Anaerostipes	-0.386045	0.380126	-1.24815	0.476056	T2D_90.rds	T2D	1	NEGATIVE	NO	NEGATIVE	YES	-2.3246	0.723818	1.54359	3.8682	0.912131	0.0345593	0.335884	0.9751	0.940541
k__Bacteria|p__Firmicutes|c__Clostridia|o__Clostridiales|f__Lachnospiraceae|g__Anaerostipes|s__Anaerostipes_hadrus	-1.26898	0.0130708	-2.27112	-0.266836	CRC_90.rds	CRC	0.339213	NEGATIVE	NO	NEGATIVE	YES	-3.46072	-0.953293	-0.542633	2.91809	0.0103896	0.00145922	0.202069	0.390523	0.389064
k__Bacteria|p__Firmicutes|c__Clostridia|o__Clostridiales|f__Lachnospiraceae|g__Blautia	0.460508	1.6e-06	0.275957	0.645059	IBD_90.rds	IBD	0.000110397	INDETERMINANT	YES	INDETERMINANT	INDETERMINANT	0.0394912	0.0821439	0.462016	0.422525	1	3.04e-06	0.500447	0.751412	0.751409
k__Bacteria|p__Firmicutes|c__Clostridia|o__Clostridiales|f__Lachnospiraceae|g__Blautia	0.0224105	0.946817	-0.636077	0.680899	T1D_90.rds	T1D	1	POSITIVE	NO	POSITIVE	YES	-2.37453	-0.30159	3.46637	5.8409	0.341176	0.071136	0.351915	0.986341	0.915205
k__Bacteria|p__Firmicutes|c__Clostridia|o__Clostridiales|f__Lachnospiraceae|g__Blautia	0.119754	0.147337	-0.042229	0.281737	T2D_90.rds	T2D	1	INDETERMINANT	NO	INDETERMINANT	INDETERMINANT	0.011092	0.167984	0.32478	0.313688	0.995077	0.0867908	0.377854	0.944844	0.858053
k__Bacteria|p__Firmicutes|c__Clostridia|o__Clostridiales|f__Lachnospiraceae|g__Blautia|s__Blautia_producta	1.85003	0.00709779	0.510413	3.18965	ACVD_90.rds	ACVD	0.206535	POSITIVE	NO	POSITIVE	YES	1.72099	2.5463	3.26386	1.54287	1	0.000141783	0.00203221	0.0199645	0.0198227
k__Bacteria|p__Firmicutes|c__Clostridia|o__Clostridiales|f__Lachnospiraceae|g__Blautia|s__Blautia_producta	0.38059	0.717076	-1.67793	2.43911	CRC_90.rds	CRC	1	NEGATIVE	NO	POSITIVE	NO	-1.82292	-1.17922	3.19259	5.01551	0.0911681	0.0107537	0.319741	0.781707	0.770953
k__Bacteria|p__Firmicutes|c__Clostridia|o__Clostridiales|f__Lachnospiraceae|g__Blautia|s__Ruminococcus_gnavus	2.37721	1.15e-06	1.43461	3.31981	ACVD_90.rds	ACVD	8.29e-05	POSITIVE	YES	POSITIVE	YES	2.07691	2.4009	2.81244	0.735532	1	9.95e-07	2.67e-05	0.000193098	0.000192102
k__Bacteria|p__Firmicutes|c__Clostridia|o__Clostridiales|f__Lachnospiraceae|g__Blautia|s__Ruminococcus_gnavus	3.27605	8.31e-09	2.20201	4.3501	cirrhosis_90.rds	CIRRHOSIS	9.48e-07	POSITIVE	YES	POSITIVE	YES	2.44633	2.99704	3.53677	1.09044	1	1.01e-08	0.00445513	0.0286938	0.0286938
k__Bacteria|p__Firmicutes|c__Clostridia|o__Clostridiales|f__Lachnospiraceae|g__Blautia|s__Ruminococcus_gnavus	5.17792	1.27e-07	3.30061	7.05523	IBD_90.rds	IBD	1.17e-05	POSITIVE	YES	POSITIVE	YES	-1.67448	0.595663	4.76938	6.44386	0.733333	4.23e-05	0.115165	0.801937	0.801895
k__Bacteria|p__Firmicutes|c__Clostridia|o__Clostridiales|f__Lachnospiraceae|g__Blautia|s__Ruminococcus_gnavus	-0.7442	0.322933	-2.21985	0.73145	T1D_90.rds	T1D	1	POSITIVE	NO	NEGATIVE	NO	-3.93915	1.0359	6.28709	10.2262	0.590196	0.0302457	0.481322	0.991687	0.961442
k__Bacteria|p__Firmicutes|c__Clostridia|o__Clostridiales|f__Lachnospiraceae|g__Blautia|s__Ruminococcus_gnavus	0.82395	0.221201	-0.496135	2.14404	T2D_90.rds	T2D	1	NEGATIVE	NO	POSITIVE	NO	0.199334	2.35987	3.53051	3.33118	0.996842	0.131399	0.323398	0.869377	0.737978
k__Bacteria|p__Firmicutes|c__Clostridia|o__Clostridiales|f__Lachnospiraceae|g__Blautia|s__Ruminococcus_obeum	0.207129	0.376743	-0.251627	0.665885	ACVD_90.rds	ACVD	1	POSITIVE	NO	POSITIVE	YES	-0.18988	-0.00411725	0.336004	0.525884	0.440945	0.162075	0.823314	0.996923	0.834848
k__Bacteria|p__Firmicutes|c__Clostridia|o__Clostridiales|f__Lachnospiraceae|g__Blautia|s__Ruminococcus_obeum	-1.92579	3.59e-05	-2.82159	-1.02998	cirrhosis_90.rds	CIRRHOSIS	0.00184413	POSITIVE	YES	NEGATIVE	NO	-2.11924	-1.68653	-1.32997	0.789275	0	4.23e-05	0.0557161	0.153666	0.153623
k__Bacteria|p__Firmicutes|c__Clostridia|o__Clostridiales|f__Lachnospiraceae|g__Blautia|s__Ruminococcus_torques	0.131096	0.216675	-0.0768851	0.339078	CRC_90.rds	CRC	1	NEGATIVE	NO	POSITIVE	NO	-0.0131565	0.364426	1.07426	1.08742	0.98961	0.0113673	0.0839361	0.864363	0.852995
k__Bacteria|p__Firmicutes|c__Clostridia|o__Clostridiales|f__Lachnospiraceae|g__Blautia|s__Ruminococcus_torques	0.0506306	0.620329	-0.149493	0.250754	IBD_90.rds	IBD	1	POSITIVE	NO	POSITIVE	YES	-0.159747	-0.130011	0.0636314	0.223378	0.2	0.243651	0.346368	0.628948	0.385297
k__Bacteria|p__Firmicutes|c__Clostridia|o__Clostridiales|f__Lachnospiraceae|g__Blautia|s__Ruminococcus_torques	0.184971	0.0412322	0.0073604	0.362582	T2D_90.rds	T2D	0.877433	INDETERMINANT	NO	INDETERMINANT	INDETERMINANT	-0.119911	0.211328	0.441662	0.561572	0.957459	0.0267224	0.268757	0.897727	0.871004
k__Bacteria|p__Firmicutes|c__Clostridia|o__Clostridiales|f__Lachnospiraceae|g__Butyrivibrio	-5.46049	1.06e-10	-7.06208	-3.85891	IBD_90.rds	IBD	1.72e-08	NEGATIVE	YES	NEGATIVE	YES	-5.0832	-1.30026	0.762299	5.8455	0.266667	3.85e-07	0.204722	0.556025	0.556025
k__Bacteria|p__Firmicutes|c__Clostridia|o__Clostridiales|f__Lachnospiraceae|g__Butyrivibrio|s__Butyrivibrio_crossotus	-0.187052	0.904898	-3.25557	2.88146	CRC_90.rds	CRC	1	POSITIVE	NO	NEGATIVE	NO	-2.93083	1.77404	2.59115	5.52199	0.730659	0.0507476	0.167598	0.931117	0.88037
k__Bacteria|p__Firmicutes|c__Clostridia|o__Clostridiales|f__Lachnospiraceae|g__Coprococcus	-5.46102	2.39e-08	-7.31347	-3.60856	cirrhosis_90.rds	CIRRHOSIS	2.5e-06	NEGATIVE	YES	NEGATIVE	YES	-6.02569	-4.15761	-2.62787	3.39783	0	4.95e-09	0.0192709	0.18203	0.18203
k__Bacteria|p__Firmicutes|c__Clostridia|o__Clostridiales|f__Lachnospiraceae|g__Coprococcus	-0.470106	0.263626	-1.29435	0.354137	CRC_90.rds	CRC	1	INDETERMINANT	NO	INDETERMINANT	INDETERMINANT	-1.96628	-0.219238	0.537188	2.50347	0.348052	0.0934621	0.693743	0.994546	0.901084
k__Bacteria|p__Firmicutes|c__Clostridia|o__Clostridiales|f__Lachnospiraceae|g__Coprococcus	-0.773077	0.0905589	-1.66562	0.119471	IBD_90.rds	IBD	1	INDETERMINANT	NO	INDETERMINANT	INDETERMINANT	-0.992941	-0.312517	-0.0635526	0.929389	0	0.0937609	0.51774	0.887939	0.794178
k__Bacteria|p__Firmicutes|c__Clostridia|o__Clostridiales|f__Lachnospiraceae|g__Coprococcus	-0.191244	0.457233	-0.695448	0.31296	T2D_90.rds	T2D	1	NEGATIVE	NO	NEGATIVE	YES	-1.51054	0.00661175	0.271667	1.7822	0.519413	0.215879	0.791486	0.99634	0.780462
k__Bacteria|p__Firmicutes|c__Clostridia|o__Clostridiales|f__Lachnospiraceae|g__Coprococcus|s__Coprococcus_eutactus	-0.389641	0.596037	-1.83025	1.05097	CRC_90.rds	CRC	1	NEGATIVE	NO	NEGATIVE	YES	-1.79396	1.10513	1.67673	3.47069	0.728571	0.0324201	0.297748	0.919965	0.887545
k__Bacteria|p__Firmicutes|c__Clostridia|o__Clostridiales|f__Lachnospiraceae|g__Coprococcus|s__Coprococcus_eutactus	2.22825	0.363427	-2.57702	7.03352	T1D_90.rds	T1D	1	NEGATIVE	NO	POSITIVE	NO	-20.85	2.03675	11.9669	32.8169	0.701961	1.48e-46	0.477576	0.997083	0.997083
k__Bacteria|p__Firmicutes|c__Clostridia|o__Clostridiales|f__Lachnospiraceae|g__Dorea	-0.281852	0.429605	-0.980508	0.416804	ACVD_90.rds	ACVD	1	POSITIVE	NO	NEGATIVE	NO	-0.803468	-0.510419	-0.113012	0.690456	0	0.0645342	0.260377	0.758108	0.693573
k__Bacteria|p__Firmicutes|c__Clostridia|o__Clostridiales|f__Lachnospiraceae|g__Dorea	-2.24705	3.06e-05	-3.28285	-1.21126	cirrhosis_90.rds	CIRRHOSIS	0.00161171	NEGATIVE	YES	NEGATIVE	YES	-2.72837	-2.23798	-1.6537	1.07466	0	1.45e-05	0.0237044	0.120794	0.12078
k__Bacteria|p__Firmicutes|c__Clostridia|o__Clostridiales|f__Lachnospiraceae|g__Dorea	-0.0818546	0.501157	-0.320355	0.156646	CRC_90.rds	CRC	1	NEGATIVE	NO	NEGATIVE	YES	-3.35523	-0.0273287	0.165623	3.52085	0.412987	0.0325567	0.728653	0.986275	0.953718
k__Bacteria|p__Firmicutes|c__Clostridia|o__Clostridiales|f__Lachnospiraceae|g__Dorea	0.489888	0.000871247	0.204223	0.775553	IBD_90.rds	IBD	0.0328252	POSITIVE	YES	POSITIVE	YES	-0.00505038	0.258053	0.729574	0.734624	0.866667	6.3e-07	0.160517	0.989599	0.989598
k__Bacteria|p__Firmicutes|c__Clostridia|o__Clostridiales|f__Lachnospiraceae|g__Dorea	0.0363489	0.836699	-0.309291	0.381989	T2D_90.rds	T2D	1	POSITIVE	NO	POSITIVE	YES	-0.793564	0.206992	0.368937	1.1625	0.930243	0.108925	0.349604	0.820208	0.711284
k__Bacteria|p__Firmicutes|c__Clostridia|o__Clostridiales|f__Lachnospiraceae|g__Dorea|s__Dorea_formicigenerans	0.00316539	0.994267	-0.860258	0.866589	CRC_90.rds	CRC	1	NEGATIVE	NO	POSITIVE	NO	-1.92872	1.48878	1.85964	3.78836	0.693506	0.062117	0.187905	0.93241	0.870293
k__Bacteria|p__Firmicutes|c__Clostridia|o__Clostridiales|f__Lachnospiraceae|g__Dorea|s__Dorea_formicigenerans	-0.374665	0.495934	-1.45313	0.703803	T2D_90.rds	T2D	1	NEGATIVE	NO	NEGATIVE	YES	-1.86114	0.137204	0.299417	2.16056	0.887609	0.102333	0.474657	0.985372	0.883039
k__Bacteria|p__Firmicutes|c__Clostridia|o__Clostridiales|f__Lachnospiraceae|g__Dorea|s__Dorea_longicatena	-3.19692	7.45e-05	-4.7506	-1.64323	cirrhosis_90.rds	CIRRHOSIS	0.00364215	POSITIVE	YES	NEGATIVE	NO	-3.39877	-0.500792	1.41232	4.81108	0.325513	7.66e-05	0.668107	0.980557	0.980481
k__Bacteria|p__Firmicutes|c__Clostridia|o__Clostridiales|f__Lachnospiraceae|g__Dorea|s__Dorea_longicatena	-0.079268	0.875772	-1.07307	0.914538	CRC_90.rds	CRC	1	NEGATIVE	NO	NEGATIVE	YES	-2.20893	1.10148	1.58941	3.79834	0.820779	0.0842272	0.254536	0.986083	0.901855
k__Bacteria|p__Firmicutes|c__Clostridia|o__Clostridiales|f__Lachnospiraceae|g__Lachnospiraceae_noname	0.930844	5.29e-11	0.662479	1.19921	IBD_90.rds	IBD	9.33e-09	POSITIVE	YES	POSITIVE	YES	0.635706	0.775768	1.06117	0.425468	1	9.09e-13	3.4e-05	0.000573746	0.000573746
k__Bacteria|p__Firmicutes|c__Clostridia|o__Clostridiales|f__Lachnospiraceae|g__Lachnospiraceae_noname|s__Lachnospiraceae_bacterium_1_1_57FAA	-0.775007	0.29115	-2.21398	0.66397	T2D_90.rds	T2D	1	POSITIVE	NO	NEGATIVE	NO	-1.75161	4.02609	6.4913	8.24291	0.954579	0.0101797	0.112945	0.941743	0.931563
k__Bacteria|p__Firmicutes|c__Clostridia|o__Clostridiales|f__Lachnospiraceae|g__Lachnospiraceae_noname|s__Lachnospiraceae_bacterium_2_1_46FAA	1.89703	0.000498488	0.83821	2.95586	ACVD_90.rds	ACVD	0.0198551	POSITIVE	YES	POSITIVE	YES	0.832219	1.16351	1.97814	1.14592	1	0.000415833	0.0511992	0.181445	0.181029
k__Bacteria|p__Firmicutes|c__Clostridia|o__Clostridiales|f__Lachnospiraceae|g__Lachnospiraceae_noname|s__Lachnospiraceae_bacterium_2_1_58FAA	3.18243	1.95e-05	1.74004	4.62483	ACVD_90.rds	ACVD	0.00108677	POSITIVE	YES	POSITIVE	YES	2.59412	3.19441	3.89476	1.30065	1	8.43e-06	0.000342045	0.00241213	0.00240369
k__Bacteria|p__Firmicutes|c__Clostridia|o__Clostridiales|f__Lachnospiraceae|g__Lachnospiraceae_noname|s__Lachnospiraceae_bacterium_2_1_58FAA	3.07204	0.00112769	1.2459	4.89818	cirrhosis_90.rds	CIRRHOSIS	0.0411047	POSITIVE	YES	POSITIVE	YES	2.50279	3.2164	3.87059	1.3678	1	0.00043795	0.0568131	0.204228	0.20379
k__Bacteria|p__Firmicutes|c__Clostridia|o__Clostridiales|f__Lachnospiraceae|g__Lachnospiraceae_noname|s__Lachnospiraceae_bacterium_3_1_46FAA	-0.75262	0.333201	-2.27509	0.769848	ACVD_90.rds	ACVD	1	POSITIVE	NO	NEGATIVE	NO	-1.01424	-0.708014	-0.294444	0.7198	0	0.270206	0.452971	0.730858	0.460652
k__Bacteria|p__Firmicutes|c__Clostridia|o__Clostridiales|f__Lachnospiraceae|g__Lachnospiraceae_noname|s__Lachnospiraceae_bacterium_3_1_46FAA	-3.01412	0.00182812	-4.88795	-1.14029	cirrhosis_90.rds	CIRRHOSIS	0.0633218	NEGATIVE	NO	NEGATIVE	YES	-3.62206	-1.47819	0.436571	4.05864	0.0625611	0.000502919	0.394804	0.988095	0.987592
k__Bacteria|p__Firmicutes|c__Clostridia|o__Clostridiales|f__Lachnospiraceae|g__Lachnospiraceae_noname|s__Lachnospiraceae_bacterium_3_1_57FAA_CT1	1.59075	0.0331165	0.132711	3.04878	ACVD_90.rds	ACVD	0.733184	POSITIVE	NO	POSITIVE	YES	1.63813	2.07191	2.54095	0.902813	1	0.0107036	0.0191083	0.0442875	0.0335839
k__Bacteria|p__Firmicutes|c__Clostridia|o__Clostridiales|f__Lachnospiraceae|g__Lachnospiraceae_noname|s__Lachnospiraceae_bacterium_5_1_57FAA	2.74594	0.000124203	1.3579	4.13399	ACVD_90.rds	ACVD	0.0058515	POSITIVE	YES	POSITIVE	YES	2.58999	2.91789	3.30385	0.713858	1	8.94e-05	0.000708099	0.00250074	0.0024113
k__Bacteria|p__Firmicutes|c__Clostridia|o__Clostridiales|f__Lachnospiraceae|g__Lachnospiraceae_noname|s__Lachnospiraceae_bacterium_5_1_63FAA	-2.61548	0.000409128	-4.04523	-1.18574	cirrhosis_90.rds	CIRRHOSIS	0.0167888	NEGATIVE	YES	NEGATIVE	YES	-3.39016	-1.92712	-1.04975	2.34041	0	2.84e-05	0.161576	0.484294	0.484265
k__Bacteria|p__Firmicutes|c__Clostridia|o__Clostridiales|f__Lachnospiraceae|g__Lachnospiraceae_noname|s__Lachnospiraceae_bacterium_6_1_63FAA	-1.1022	0.0547349	-2.22118	0.0167808	cirrhosis_90.rds	CIRRHOSIS	1	NEGATIVE	NO	NEGATIVE	YES	-1.40117	-0.81924	-0.378686	1.02249	0	0.0309052	0.441911	0.722913	0.692007
k__Bacteria|p__Firmicutes|c__Clostridia|o__Clostridiales|f__Lachnospiraceae|g__Lachnospiraceae_noname|s__Lachnospiraceae_bacterium_7_1_58FAA	0.766648	0.236401	-0.502409	2.0357	CRC_90.rds	CRC	1	POSITIVE	NO	POSITIVE	YES	-1.87168	3.08586	3.91754	5.78921	0.831169	0.000142412	0.00263612	0.750995	0.750853
k__Bacteria|p__Firmicutes|c__Clostridia|o__Clostridiales|f__Lachnospiraceae|g__Oribacterium	0.41867	0.289621	-0.356226	1.19357	CRC_90.rds	CRC	1	NEGATIVE	NO	POSITIVE	NO	-1.04356	-0.144844	1.23861	2.28217	0.331429	0.0660365	0.745264	0.993022	0.926986
k__Bacteria|p__Firmicutes|c__Clostridia|o__Clostridiales|f__Lachnospiraceae|g__Oribacterium|s__Oribacterium_sinus	3.32235	8.55e-11	2.34722	4.29748	ACVD_90.rds	ACVD	1.44e-08	POSITIVE	YES	POSITIVE	YES	2.88054	3.23132	3.63739	0.756856	1	1.53e-11	5.73e-08	2.17e-06	2.17e-06
k__Bacteria|p__Firmicutes|c__Clostridia|o__Clostridiales|f__Lachnospiraceae|g__Roseburia	-0.851795	0.00140488	-1.37074	-0.332851	ACVD_90.rds	ACVD	0.0502142	NEGATIVE	NO	NEGATIVE	YES	-1.3796	-1.07994	-0.725891	0.653708	0	7.91e-05	0.000841008	0.0123015	0.0122223
k__Bacteria|p__Firmicutes|c__Clostridia|o__Clostridiales|f__Lachnospiraceae|g__Roseburia	-1.11449	7.63e-06	-1.59171	-0.637271	cirrhosis_90.rds	CIRRHOSIS	0.000453205	NEGATIVE	YES	NEGATIVE	YES	-1.1464	-0.744363	-0.518095	0.628309	0	2.03e-05	0.112796	0.309334	0.309313
k__Bacteria|p__Firmicutes|c__Clostridia|o__Clostridiales|f__Lachnospiraceae|g__Roseburia	-0.232329	0.115167	-0.521374	0.0567153	CRC_90.rds	CRC	1	NEGATIVE	NO	NEGATIVE	YES	-0.836399	-0.0501654	0.33178	1.16818	0.238961	0.276436	0.884051	0.998371	0.721935
k__Bacteria|p__Firmicutes|c__Clostridia|o__Clostridiales|f__Lachnospiraceae|g__Roseburia	-0.630065	0.00181604	-1.02267	-0.237457	IBD_90.rds	IBD	0.0629881	INDETERMINANT	NO	INDETERMINANT	INDETERMINANT	-0.629767	-0.38345	-0.195089	0.434678	0	0.00257457	0.155604	0.470887	0.468313
k__Bacteria|p__Firmicutes|c__Clostridia|o__Clostridiales|f__Lachnospiraceae|g__Roseburia	-0.091779	0.73774	-0.628988	0.44543	T1D_90.rds	T1D	1	NEGATIVE	NO	NEGATIVE	YES	-4.17329	-0.0127424	5.43314	9.60643	0.488235	0.0790768	0.575636	0.989771	0.910694
k__Bacteria|p__Firmicutes|c__Clostridia|o__Clostridiales|f__Lachnospiraceae|g__Roseburia	-0.973813	0.105586	-2.15318	0.205557	T2D_90.rds	T2D	1	NEGATIVE	NO	NEGATIVE	YES	-1.99341	0.31696	0.596121	2.58953	0.926807	0.00473451	0.289551	0.843446	0.838712
k__Bacteria|p__Firmicutes|c__Clostridia|o__Clostridiales|f__Lachnospiraceae|g__Roseburia|s__Roseburia_hominis	-2.64305	0.00238733	-4.33012	-0.955983	cirrhosis_90.rds	CIRRHOSIS	0.0805267	NEGATIVE	NO	NEGATIVE	YES	-3.37205	-2.22161	-1.00139	2.37066	0	0.000487287	0.151207	0.578197	0.57771
k__Bacteria|p__Firmicutes|c__Clostridia|o__Clostridiales|f__Lachnospiraceae|g__Roseburia|s__Roseburia_hominis	-2.4339	1.19e-06	-3.39692	-1.47088	IBD_90.rds	IBD	8.53e-05	NEGATIVE	YES	NEGATIVE	YES	-2.33851	-1.45841	-0.617701	1.72081	0	0.0001	0.0185366	0.318243	0.318143
k__Bacteria|p__Firmicutes|c__Clostridia|o__Clostridiales|f__Lachnospiraceae|g__Roseburia|s__Roseburia_hominis	1.43162	0.0224774	0.202139	2.6611	T1D_90.rds	T1D	0.538265	POSITIVE	NO	POSITIVE	YES	-99.0055	1.19376	57.2066	156.212	0.852941	0.0220161	0.451869	0.893648	0.871632
k__Bacteria|p__Firmicutes|c__Clostridia|o__Clostridiales|f__Lachnospiraceae|g__Roseburia|s__Roseburia_intestinalis	-2.23511	0.00627563	-3.82918	-0.641049	ACVD_90.rds	ACVD	0.185041	NEGATIVE	NO	NEGATIVE	YES	-3.39442	-2.54268	-1.76333	1.63109	0	0.000454507	0.00917094	0.0653123	0.0648578
k__Bacteria|p__Firmicutes|c__Clostridia|o__Clostridiales|f__Lachnospiraceae|g__Roseburia|s__Roseburia_intestinalis	-0.0576868	0.939743	-1.55181	1.43644	cirrhosis_90.rds	CIRRHOSIS	1	NEGATIVE	NO	NEGATIVE	YES	-0.266117	0.918533	2.04268	2.3088	0.952102	0.186472	0.503757	0.98377	0.797297
k__Bacteria|p__Firmicutes|c__Clostridia|o__Clostridiales|f__Lachnospiraceae|g__Roseburia|s__Roseburia_intestinalis	-1.36648	0.0189379	-2.50774	-0.225221	CRC_90.rds	CRC	0.467917	NEGATIVE	NO	NEGATIVE	YES	-5.26155	-1.51517	0.130636	5.39218	0.0415584	0.0365858	0.29946	0.940415	0.903829
k__Bacteria|p__Firmicutes|c__Clostridia|o__Clostridiales|f__Lachnospiraceae|g__Roseburia|s__Roseburia_intestinalis	-2.96104	0.00408208	-4.98194	-0.940134	T2D_90.rds	T2D	0.124937	NEGATIVE	NO	NEGATIVE	YES	-4.45792	-0.337882	1.55738	6.0153	0.36253	0.00119443	0.664511	0.993224	0.992029
k__Bacteria|p__Firmicutes|c__Clostridia|o__Clostridiales|f__Lachnospiraceae|g__Roseburia|s__Roseburia_inulinivorans	-0.173215	0.719894	-1.11994	0.773508	CRC_90.rds	CRC	1	NEGATIVE	NO	NEGATIVE	YES	-1.79783	0.877715	1.0687	2.86653	0.768831	0.196191	0.374655	0.915916	0.719725
k__Bacteria|p__Firmicutes|c__Clostridia|o__Clostridiales|f__Oscillospiraceae	-0.74886	0.023118	-1.39188	-0.105837	IBD_90.rds	IBD	0.549087	NEGATIVE	NO	NEGATIVE	YES	-0.924334	-0.595288	-0.408479	0.515855	0	0.0257057	0.18453	0.263263	0.237557
k__Bacteria|p__Firmicutes|c__Clostridia|o__Clostridiales|f__Oscillospiraceae|g__Oscillibacter	-0.74886	0.023118	-1.39188	-0.105837	IBD_90.rds	IBD	0.549087	INDETERMINANT	NO	INDETERMINANT	INDETERMINANT	-0.924334	-0.595288	-0.408479	0.515855	0	0.0257057	0.18453	0.263263	0.237557
k__Bacteria|p__Firmicutes|c__Clostridia|o__Clostridiales|f__Oscillospiraceae|g__Oscillibacter	0.436915	0.477549	-0.768769	1.6426	T2D_90.rds	T2D	1	POSITIVE	NO	POSITIVE	YES	-1.2659	0.403757	2.39147	3.65737	0.879528	0.0126164	0.276985	0.97707	0.964454
k__Bacteria|p__Firmicutes|c__Clostridia|o__Clostridiales|f__Peptostreptococcaceae	1.60075	0.0049564	0.484176	2.71733	CRC_90.rds	CRC	0.14974	POSITIVE	NO	POSITIVE	YES	-0.569794	2.25471	2.96184	3.53164	0.867532	0.0103581	0.0412376	0.995583	0.985225
k__Bacteria|p__Firmicutes|c__Clostridia|o__Clostridiales|f__Peptostreptococcaceae	-2.32303	8.31e-05	-3.48004	-1.16603	T2D_90.rds	T2D	0.00401151	NEGATIVE	YES	NEGATIVE	YES	-4.55688	-1.9068	-0.297415	4.25947	0.0018577	0.00210955	0.210638	0.851125	0.849016
k__Bacteria|p__Firmicutes|c__Clostridia|o__Clostridiales|f__Peptostreptococcaceae|g__Peptostreptococcus	5.62765	6.81e-06	3.17628	8.07901	CRC_90.rds	CRC	0.000407218	POSITIVE	YES	POSITIVE	YES	1.89193	6.67985	7.72768	5.83575	1	3.79e-09	5.09e-07	0.221069	0.221069
k__Bacteria|p__Firmicutes|c__Clostridia|o__Clostridiales|f__Peptostreptococcaceae|g__Peptostreptococcus	0.411584	0.503	-0.792831	1.616	T2D_90.rds	T2D	1	POSITIVE	NO	POSITIVE	YES	-0.426109	0.268333	1.31916	1.74527	0.745431	0.102672	0.763776	0.996883	0.894211
k__Bacteria|p__Firmicutes|c__Clostridia|o__Clostridiales|f__Peptostreptococcaceae|g__Peptostreptococcus|s__Peptostreptococcus_stomatis	2.42617	5.26e-06	1.39677	3.45557	ACVD_90.rds	ACVD	0.00032061	POSITIVE	YES	POSITIVE	YES	1.55205	1.85664	2.47625	0.9242	1	3.84e-06	0.00231601	0.0099893	0.00998546
k__Bacteria|p__Firmicutes|c__Clostridia|o__Clostridiales|f__Peptostreptococcaceae|g__Peptostreptococcus|s__Peptostreptococcus_stomatis	5.5646	1.38e-08	3.64315	7.48605	CRC_90.rds	CRC	1.52e-06	POSITIVE	YES	POSITIVE	YES	2.84217	5.10404	6.86889	4.02671	1	1.31e-07	1.57e-05	0.00480137	0.00480124
k__Bacteria|p__Firmicutes|c__Clostridia|o__Clostridiales|f__Ruminococcaceae	0.00636868	0.961235	-0.250287	0.263024	ACVD_90.rds	ACVD	1	POSITIVE	NO	POSITIVE	YES	-0.177768	-0.0617592	0.0528788	0.230647	0.181102	0.283153	0.700183	0.996499	0.713346
k__Bacteria|p__Firmicutes|c__Clostridia|o__Clostridiales|f__Ruminococcaceae	-0.680664	2.51e-05	-0.990986	-0.370343	cirrhosis_90.rds	CIRRHOSIS	0.00135258	INDETERMINANT	YES	INDETERMINANT	INDETERMINANT	-1.07953	-0.864558	-0.585443	0.494085	0	2.37e-06	0.00193496	0.0378433	0.0378409
k__Bacteria|p__Firmicutes|c__Clostridia|o__Clostridiales|f__Ruminococcaceae	-0.183447	0.00848461	-0.320046	-0.0468479	CRC_90.rds	CRC	0.240013	INDETERMINANT	NO	INDETERMINANT	INDETERMINANT	-1.90524	-0.192935	-0.10756	1.79768	0.0025974	0.0312525	0.275665	0.572349	0.541097
k__Bacteria|p__Firmicutes|c__Clostridia|o__Clostridiales|f__Ruminococcaceae	-0.342099	0.000690961	-0.537754	-0.146445	IBD_90.rds	IBD	0.0265767	INDETERMINANT	YES	INDETERMINANT	INDETERMINANT	-0.4073	-0.132702	-0.075298	0.332002	0	0.000996661	0.253089	0.398259	0.397263
k__Bacteria|p__Firmicutes|c__Clostridia|o__Clostridiales|f__Ruminococcaceae	-0.177403	0.261881	-0.487313	0.132506	T2D_90.rds	T2D	1	POSITIVE	NO	NEGATIVE	NO	-0.722566	0.124214	0.232091	0.954657	0.934702	0.0136881	0.175259	0.917157	0.903469
k__Bacteria|p__Firmicutes|c__Clostridia|o__Clostridiales|f__Ruminococcaceae|g__Anaerotruncus	-2.41935	6.02e-08	-3.27357	-1.56513	IBD_90.rds	IBD	5.79e-06	INDETERMINANT	YES	INDETERMINANT	INDETERMINANT	-2.2648	-1.37162	-0.611748	1.65305	0	1.18e-05	0.0165594	0.263703	0.263692
k__Bacteria|p__Firmicutes|c__Clostridia|o__Clostridiales|f__Ruminococcaceae|g__Anaerotruncus	1.02507	0.279266	-0.831825	2.88197	T2D_90.rds	T2D	1	POSITIVE	NO	POSITIVE	YES	-1.2341	1.47362	2.86908	4.10318	0.949378	0.0216809	0.301501	0.864734	0.843053
k__Bacteria|p__Firmicutes|c__Clostridia|o__Clostridiales|f__Ruminococcaceae|g__Anaerotruncus|s__Anaerotruncus_colihominis	1.58519	0.0232725	0.21586	2.95452	T2D_90.rds	T2D	0.551987	POSITIVE	NO	POSITIVE	YES	-2.51571	-0.380663	2.32799	4.8437	0.33225	0.0556382	0.720613	0.995747	0.940109
k__Bacteria|p__Firmicutes|c__Clostridia|o__Clostridiales|f__Ruminococcaceae|g__Faecalibacterium	-0.571582	0.00225005	-0.934257	-0.208908	cirrhosis_90.rds	CIRRHOSIS	0.0762956	NEGATIVE	NO	NEGATIVE	YES	-1.09827	-0.843609	-0.452824	0.645448	0	0.000233667	0.00821384	0.0676708	0.0674371
k__Bacteria|p__Firmicutes|c__Clostridia|o__Clostridiales|f__Ruminococcaceae|g__Faecalibacterium	-0.868638	0.00106422	-1.384	-0.353275	IBD_90.rds	IBD	0.0390676	INDETERMINANT	YES	INDETERMINANT	INDETERMINANT	-0.8575	-0.43353	-0.35923	0.49827	0	0.00352082	0.0958798	0.291129	0.287608
k__Bacteria|p__Firmicutes|c__Clostridia|o__Clostridiales|f__Ruminococcaceae|g__Faecalibacterium	0.200166	0.176812	-0.0903034	0.490635	T1D_90.rds	T1D	1	NEGATIVE	NO	POSITIVE	NO	-6.95808	0.121657	4.66594	11.624	0.613725	0.0781154	0.546436	0.983805	0.90569
k__Bacteria|p__Firmicutes|c__Clostridia|o__Clostridiales|f__Ruminococcaceae|g__Faecalibacterium	-0.980656	0.00713184	-1.69501	-0.266305	T2D_90.rds	T2D	0.206535	NEGATIVE	NO	NEGATIVE	YES	-2.34279	0.0822124	1.0986	3.44139	0.583597	0.00208646	0.527706	0.989263	0.987177
k__Bacteria|p__Firmicutes|c__Clostridia|o__Clostridiales|f__Ruminococcaceae|g__Faecalibacterium|s__Faecalibacterium_prausnitzii	-0.420161	0.162324	-1.00839	0.168066	ACVD_90.rds	ACVD	1	NEGATIVE	NO	NEGATIVE	YES	-1.02618	-0.682678	-0.249614	0.776567	0	0.00748652	0.0659497	0.450915	0.443428
k__Bacteria|p__Firmicutes|c__Clostridia|o__Clostridiales|f__Ruminococcaceae|g__Faecalibacterium|s__Faecalibacterium_prausnitzii	-0.571582	0.00225005	-0.934257	-0.208908	cirrhosis_90.rds	CIRRHOSIS	0.0762956	NEGATIVE	NO	NEGATIVE	YES	-1.09827	-0.843609	-0.452824	0.645448	0	0.000233667	0.00821384	0.0676708	0.0674371
k__Bacteria|p__Firmicutes|c__Clostridia|o__Clostridiales|f__Ruminococcaceae|g__Faecalibacterium|s__Faecalibacterium_prausnitzii	-0.365553	0.0772314	-0.77103	0.0399243	CRC_90.rds	CRC	1	NEGATIVE	NO	NEGATIVE	YES	-2.92055	0.140086	0.29811	3.21866	0.664935	0.0491615	0.53485	0.894033	0.844871
k__Bacteria|p__Firmicutes|c__Clostridia|o__Clostridiales|f__Ruminococcaceae|g__Faecalibacterium|s__Faecalibacterium_prausnitzii	-0.868638	0.00106422	-1.384	-0.353275	IBD_90.rds	IBD	0.0390676	NEGATIVE	YES	NEGATIVE	YES	-0.8575	-0.43353	-0.35923	0.49827	0	0.00352082	0.0958798	0.291129	0.287608
k__Bacteria|p__Firmicutes|c__Clostridia|o__Clostridiales|f__Ruminococcaceae|g__Faecalibacterium|s__Faecalibacterium_prausnitzii	-0.980656	0.00713184	-1.69501	-0.266305	T2D_90.rds	T2D	0.206535	NEGATIVE	NO	NEGATIVE	YES	-2.34279	0.0986478	1.09476	3.43755	0.592792	0.00208646	0.522465	0.98816	0.986073
k__Bacteria|p__Firmicutes|c__Clostridia|o__Clostridiales|f__Ruminococcaceae|g__Ruminococcaceae_noname|s__Ruminococcaceae_bacterium_D16	-0.626539	0.400839	-2.08662	0.833541	ACVD_90.rds	ACVD	1	NEGATIVE	NO	NEGATIVE	YES	-1.20783	-0.84083	-0.402828	0.805	0	0.168111	0.330473	0.680623	0.512512
k__Bacteria|p__Firmicutes|c__Clostridia|o__Clostridiales|f__Ruminococcaceae|g__Ruminococcaceae_noname|s__Ruminococcaceae_bacterium_D16	0.155369	0.853	-1.4863	1.79704	cirrhosis_90.rds	CIRRHOSIS	1	NEGATIVE	NO	POSITIVE	NO	-1.46515	0.187339	1.47859	2.94374	0.595308	0.117852	0.719595	0.996611	0.878759
k__Bacteria|p__Firmicutes|c__Clostridia|o__Clostridiales|f__Ruminococcaceae|g__Ruminococcus	0.480436	0.327092	-0.479219	1.44009	ACVD_90.rds	ACVD	1	POSITIVE	NO	POSITIVE	YES	-0.299655	0.0986497	0.607663	0.907319	0.653543	0.269598	0.729938	0.990901	0.721303
k__Bacteria|p__Firmicutes|c__Clostridia|o__Clostridiales|f__Ruminococcaceae|g__Ruminococcus	-2.7769	1.42e-06	-3.87649	-1.6773	cirrhosis_90.rds	CIRRHOSIS	9.93e-05	INDETERMINANT	YES	INDETERMINANT	INDETERMINANT	-3.44537	-2.21596	-1.26889	2.17648	0	1.86e-07	0.0342773	0.259015	0.259015
k__Bacteria|p__Firmicutes|c__Clostridia|o__Clostridiales|f__Ruminococcaceae|g__Ruminococcus	-0.612886	0.0113918	-1.0876	-0.138173	CRC_90.rds	CRC	0.301099	POSITIVE	NO	NEGATIVE	NO	-3.14207	-0.473049	-0.0563114	3.08576	0.0103896	0.00100287	0.182679	0.921308	0.920305
k__Bacteria|p__Firmicutes|c__Clostridia|o__Clostridiales|f__Ruminococcaceae|g__Ruminococcus	-0.061342	0.859983	-0.742382	0.619698	IBD_90.rds	IBD	1	INDETERMINANT	NO	INDETERMINANT	INDETERMINANT	-0.25512	0.309303	0.498799	0.753919	0.666667	0.151724	0.500261	0.882734	0.73101
k__Bacteria|p__Firmicutes|c__Clostridia|o__Clostridiales|f__Ruminococcaceae|g__Ruminococcus	-1.2361	0.424113	-4.2671	1.79491	T1D_90.rds	T1D	1	POSITIVE	NO	NEGATIVE	NO	-8.68384	-0.469127	0.841074	9.52492	0.247059	0.000234451	0.465581	0.992553	0.992319
k__Bacteria|p__Firmicutes|c__Clostridia|o__Clostridiales|f__Ruminococcaceae|g__Ruminococcus	0.180102	0.273458	-0.142227	0.502432	T2D_90.rds	T2D	1	INDETERMINANT	NO	INDETERMINANT	INDETERMINANT	-1.98063	0.305046	0.867978	2.84861	0.952536	0.0751101	0.236364	0.641672	0.566562
k__Bacteria|p__Firmicutes|c__Clostridia|o__Clostridiales|f__Ruminococcaceae|g__Ruminococcus|s__Ruminococcus_bromii	-0.551512	0.302679	-1.60025	0.497229	CRC_90.rds	CRC	1	NEGATIVE	NO	NEGATIVE	YES	-4.05504	0.293842	0.707701	4.76274	0.683117	0.00488694	0.435487	0.992573	0.987686
k__Bacteria|p__Firmicutes|c__Clostridia|o__Clostridiales|f__Ruminococcaceae|g__Ruminococcus|s__Ruminococcus_callidus	-0.950596	0.121739	-2.15455	0.253355	CRC_90.rds	CRC	1	NEGATIVE	NO	NEGATIVE	YES	-2.06639	-0.66497	1.61137	3.67776	0.0883117	0.124551	0.658544	0.894673	0.770122
k__Bacteria|p__Firmicutes|c__Clostridia|o__Clostridiales|f__Ruminococcaceae|g__Ruminococcus|s__Ruminococcus_lactaris	-2.18759	0.149142	-5.15978	0.784603	T2D_90.rds	T2D	1	NEGATIVE	NO	NEGATIVE	YES	-4.31825	-2.15322	-0.146352	4.1719	0.00445848	0.0427251	0.381842	0.93638	0.893654
k__Bacteria|p__Firmicutes|c__Clostridia|o__Clostridiales|f__Ruminococcaceae|g__Ruminococcus|s__Ruminococcus_sp_5_1_39BFAA	-3.34241	0.00302668	-5.52889	-1.15593	cirrhosis_90.rds	CIRRHOSIS	0.0989218	NEGATIVE	NO	NEGATIVE	YES	-4.19349	-1.24436	1.27346	5.46696	0.167155	0.000554047	0.526837	0.99426	0.993706
k__Bacteria|p__Firmicutes|c__Clostridia|o__Clostridiales|f__Ruminococcaceae|g__Subdoligranulum	-1.90705	2.89e-06	-2.68664	-1.12746	cirrhosis_90.rds	CIRRHOSIS	0.000190729	NEGATIVE	YES	NEGATIVE	YES	-2.36559	-1.81332	-1.27419	1.0914	0	1.41e-06	0.00721332	0.112184	0.112183
k__Bacteria|p__Firmicutes|c__Clostridia|o__Clostridiales|f__Ruminococcaceae|g__Subdoligranulum	-0.97204	7.59e-10	-1.27218	-0.671895	IBD_90.rds	IBD	1.03e-07	INDETERMINANT	YES	INDETERMINANT	INDETERMINANT	-0.922543	-0.532941	-0.209712	0.712831	0	2.54e-06	0.00160808	0.210253	0.210251
k__Bacteria|p__Firmicutes|c__Clostridia|o__Clostridiales|f__Ruminococcaceae|g__Subdoligranulum	-0.227057	0.123555	-0.516029	0.0619152	T2D_90.rds	T2D	1	INDETERMINANT	NO	INDETERMINANT	INDETERMINANT	-1.04822	0.0655664	0.275042	1.32326	0.760357	0.105278	0.697988	0.993855	0.888578
k__Bacteria|p__Firmicutes|c__Clostridia|o__Clostridiales|f__Ruminococcaceae|g__Subdoligranulum|s__Subdoligranulum_sp_4_3_54A2FAA	2.44864	0.00474241	0.759127	4.13814	ACVD_90.rds	ACVD	0.143612	POSITIVE	NO	POSITIVE	YES	1.97318	2.27387	2.77417	0.800994	1	0.00235383	0.0292076	0.0638792	0.0615253
k__Bacteria|p__Firmicutes|c__Clostridia|o__Clostridiales|f__Ruminococcaceae|g__Subdoligranulum|s__Subdoligranulum_variabile	-0.443347	0.410553	-1.49927	0.61258	T2D_90.rds	T2D	1	POSITIVE	NO	NEGATIVE	NO	-3.33595	-1.25112	0.903783	4.23973	0.128181	0.046123	0.453095	0.98589	0.939767
k__Bacteria|p__Firmicutes|c__Erysipelotrichia|o__Erysipelotrichales|f__Erysipelotrichaceae	0.912477	2.72e-05	0.491374	1.33358	ACVD_90.rds	ACVD	0.00144699	NEGATIVE	YES	POSITIVE	NO	0.88723	1.09198	1.27777	0.390541	1	8.79e-06	3.55e-05	0.000215742	0.000206948
k__Bacteria|p__Firmicutes|c__Erysipelotrichia|o__Erysipelotrichales|f__Erysipelotrichaceae	0.494112	0.00448125	0.153368	0.834856	CRC_90.rds	CRC	0.136505	POSITIVE	NO	POSITIVE	YES	-0.354207	0.598776	1.89976	2.25397	0.841558	0.0736851	0.236056	0.953395	0.87971
k__Bacteria|p__Firmicutes|c__Erysipelotrichia|o__Erysipelotrichales|f__Erysipelotrichaceae	0.448296	0.0651015	-0.026397	0.922988	IBD_90.rds	IBD	1	INDETERMINANT	NO	INDETERMINANT	INDETERMINANT	0.280557	0.431863	0.584031	0.303474	1	0.0221576	0.18844	0.38523	0.363073
k__Bacteria|p__Firmicutes|c__Erysipelotrichia|o__Erysipelotrichales|f__Erysipelotrichaceae	0.722975	0.107172	-0.156586	1.60254	T2D_90.rds	T2D	1	NEGATIVE	NO	POSITIVE	NO	-0.864116	-0.295072	1.47121	2.33532	0.182612	0.00361694	0.521713	0.988814	0.985197
k__Bacteria|p__Firmicutes|c__Erysipelotrichia|o__Erysipelotrichales|f__Erysipelotrichaceae|g__Catenibacterium	0.395119	0.670852	-1.42547	2.2157	IBD_90.rds	IBD	1	INDETERMINANT	NO	INDETERMINANT	INDETERMINANT	0.335006	0.799633	1.10296	0.767954	1	0.28718	0.470825	0.74498	0.4578
k__Bacteria|p__Firmicutes|c__Erysipelotrichia|o__Erysipelotrichales|f__Erysipelotrichaceae|g__Coprobacillus	2.55208	0.000128267	1.25931	3.84484	ACVD_90.rds	ACVD	0.00598822	POSITIVE	YES	POSITIVE	YES	2.341	2.7289	3.04153	0.700523	1	3.02e-05	0.000594968	0.00701315	0.00698294
k__Bacteria|p__Firmicutes|c__Erysipelotrichia|o__Erysipelotrichales|f__Erysipelotrichaceae|g__Coprobacillus	1.17929	0.0353374	0.0809776	2.2776	CRC_90.rds	CRC	0.769174	POSITIVE	NO	POSITIVE	YES	-0.802384	0.881322	2.3066	3.10899	0.968831	0.0848204	0.559828	0.966358	0.881538
k__Bacteria|p__Firmicutes|c__Erysipelotrichia|o__Erysipelotrichales|f__Erysipelotrichaceae|g__Coprobacillus	4.33215	1.52e-06	2.59985	6.06445	IBD_90.rds	IBD	0.000105461	INDETERMINANT	YES	INDETERMINANT	INDETERMINANT	-0.774672	0.659495	4.05608	4.83075	0.733333	6.02e-05	0.473724	0.687094	0.687034
k__Bacteria|p__Firmicutes|c__Erysipelotrichia|o__Erysipelotrichales|f__Erysipelotrichaceae|g__Erysipelotrichaceae_noname|s__Clostridium_ramosum	2.71802	0.000218654	1.29059	4.14545	ACVD_90.rds	ACVD	0.00966518	POSITIVE	YES	POSITIVE	YES	2.27798	2.86163	3.44947	1.17149	1	2.79e-05	0.000986235	0.0119087	0.0118808
k__Bacteria|p__Firmicutes|c__Erysipelotrichia|o__Erysipelotrichales|f__Erysipelotrichaceae|g__Erysipelotrichaceae_noname|s__Clostridium_ramosum	0.531365	0.545741	-1.19246	2.25519	CRC_90.rds	CRC	1	POSITIVE	NO	POSITIVE	YES	-0.718732	0.115173	1.35394	2.07267	0.69209	0.346428	0.872618	0.999368	0.65294
k__Bacteria|p__Firmicutes|c__Erysipelotrichia|o__Erysipelotrichales|f__Erysipelotrichaceae|g__Erysipelotrichaceae_noname|s__Erysipelotrichaceae_bacterium_21_3	1.15988	0.0647972	-0.0676482	2.38741	ACVD_90.rds	ACVD	1	POSITIVE	NO	POSITIVE	YES	1.21834	1.67011	2.08536	0.867012	1	0.0111267	0.0271222	0.0596478	0.048521
k__Bacteria|p__Firmicutes|c__Erysipelotrichia|o__Erysipelotrichales|f__Erysipelotrichaceae|g__Erysipelotrichaceae_noname|s__Erysipelotrichaceae_bacterium_3_1_53	1.81874	0.00311417	0.620567	3.01691	ACVD_90.rds	ACVD	0.100695	POSITIVE	NO	POSITIVE	YES	1.81418	2.07125	2.7018	0.887623	1	0.000706456	0.00446576	0.0103895	0.00968309
k__Bacteria|p__Firmicutes|c__Erysipelotrichia|o__Erysipelotrichales|f__Erysipelotrichaceae|g__Erysipelotrichaceae_noname|s__Erysipelotrichaceae_bacterium_5_2_54FAA	1.45768	0.000646551	0.627055	2.2883	ACVD_90.rds	ACVD	0.0250179	POSITIVE	YES	POSITIVE	YES	1.47927	1.83265	2.04164	0.562374	1	6.53e-05	0.000494546	0.00193677	0.00187146
k__Bacteria|p__Firmicutes|c__Erysipelotrichia|o__Erysipelotrichales|f__Erysipelotrichaceae|g__Holdemania	-3.67392	4.14e-05	-5.39716	-1.95068	cirrhosis_90.rds	CIRRHOSIS	0.00210689	NEGATIVE	YES	NEGATIVE	YES	-4.24059	-2.64548	-1.25866	2.98194	0	9.97e-06	0.0992254	0.485801	0.485791
k__Bacteria|p__Firmicutes|c__Erysipelotrichia|o__Erysipelotrichales|f__Erysipelotrichaceae|g__Holdemania	0.260376	0.667515	-0.927646	1.4484	T2D_90.rds	T2D	1	POSITIVE	NO	POSITIVE	YES	-2.20604	-0.59658	1.26067	3.46671	0.24243	0.0896628	0.621732	0.993518	0.903856
k__Bacteria|p__Firmicutes|c__Erysipelotrichia|o__Erysipelotrichales|f__Erysipelotrichaceae|g__Holdemania|s__Holdemania_filiformis	-3.59654	0.000135217	-5.41292	-1.78016	cirrhosis_90.rds	CIRRHOSIS	0.00627854	NEGATIVE	YES	NEGATIVE	YES	-4.58641	-3.09358	-1.65528	2.93113	0	3.24e-06	0.0665117	0.383659	0.383656
k__Bacteria|p__Firmicutes|c__Erysipelotrichia|o__Erysipelotrichales|f__Erysipelotrichaceae|g__Holdemania|s__Holdemania_filiformis	0.632806	0.50363	-1.2217	2.48732	CRC_90.rds	CRC	1	POSITIVE	NO	POSITIVE	YES	-1.55848	3.05781	5.4857	7.04417	0.750649	0.00344094	0.0268793	0.958415	0.954974
k__Bacteria|p__Firmicutes|c__Erysipelotrichia|o__Erysipelotrichales|f__Erysipelotrichaceae|g__Holdemania|s__Holdemania_filiformis	1.12671	0.104833	-0.23488	2.4883	T2D_90.rds	T2D	1	POSITIVE	NO	POSITIVE	YES	-1.54315	0.247877	2.19351	3.73666	0.583968	0.213854	0.707502	0.992599	0.778745
k__Bacteria|p__Firmicutes|c__Erysipelotrichia|o__Erysipelotrichales|f__Erysipelotrichaceae|g__Solobacterium|s__Solobacterium_moorei	5.04972	2.98e-14	3.79695	6.30249	ACVD_90.rds	ACVD	8.43e-12	POSITIVE	YES	POSITIVE	YES	4.57938	5.08357	5.6504	1.07102	1	1.17e-15	9.53e-11	4.82e-09	4.82e-09
k__Bacteria|p__Firmicutes|c__Erysipelotrichia|o__Erysipelotrichales|f__Erysipelotrichaceae|g__Solobacterium|s__Solobacterium_moorei	3.34534	1.82e-08	2.1804	4.51027	CRC_90.rds	CRC	1.97e-06	POSITIVE	YES	POSITIVE	YES	1.54269	2.85869	3.68706	2.14437	1	0.00510229	0.0348442	0.219575	0.214473
k__Bacteria|p__Firmicutes|c__Erysipelotrichia|o__Erysipelotrichales|f__Erysipelotrichaceae|g__Solobacterium|s__Solobacterium_moorei	0.383607	0.597641	-1.04091	1.80813	T2D_90.rds	T2D	1	NEGATIVE	NO	POSITIVE	NO	-1.15694	2.17951	3.8719	5.02884	0.950307	0.0222964	0.167135	0.82561	0.803314
k__Bacteria|p__Firmicutes|c__Erysipelotrichia|o__Erysipelotrichales|f__Erysipelotrichaceae|g__Turicibacter	1.27359	0.11477	-0.304833	2.85202	IBD_90.rds	IBD	1	NEGATIVE	NO	POSITIVE	NO	1.25008	1.74809	1.99125	0.741174	1	0.0270569	0.0822987	0.172721	0.145664
k__Bacteria|p__Firmicutes|c__Negativicutes	0.676148	0.035019	0.0475242	1.30477	T2D_90.rds	T2D	0.764336	POSITIVE	NO	POSITIVE	YES	-0.122083	0.453564	1.29764	1.41973	0.956437	0.0757239	0.511655	0.985152	0.909428
k__Bacteria|p__Firmicutes|c__Negativicutes|o__Selenomonadales	2.09548	1.22e-12	1.54862	2.64234	cirrhosis_90.rds	CIRRHOSIS	2.81e-10	POSITIVE	YES	POSITIVE	YES	1.36417	1.72919	2.32058	0.956412	1	3.14e-12	0.00137583	0.013146	0.013146
k__Bacteria|p__Firmicutes|c__Negativicutes|o__Selenomonadales|f__Acidaminococcaceae	0.757514	0.378861	-0.927313	2.44234	IBD_90.rds	IBD	1	INDETERMINANT	NO	INDETERMINANT	INDETERMINANT	1.01437	4.04598	4.85306	3.83869	1	1.56e-05	0.000319412	0.242262	0.242246
k__Bacteria|p__Firmicutes|c__Negativicutes|o__Selenomonadales|f__Acidaminococcaceae|g__Acidaminococcus	4.17147	1.14e-05	2.33836	6.00459	IBD_90.rds	IBD	0.000656916	POSITIVE	YES	POSITIVE	YES	3.63409	3.7809	4.33549	0.701405	1	8.9e-06	0.00337331	0.00394915	0.00394024
k__Bacteria|p__Firmicutes|c__Negativicutes|o__Selenomonadales|f__Acidaminococcaceae|g__Acidaminococcus	2.31692	0.00212063	0.839088	3.79476	T2D_90.rds	T2D	0.0720968	POSITIVE	NO	POSITIVE	YES	1.23927	2.21209	3.01019	1.77092	1	0.0159058	0.0700295	0.384532	0.368626
k__Bacteria|p__Firmicutes|c__Negativicutes|o__Selenomonadales|f__Acidaminococcaceae|g__Acidaminococcus|s__Acidaminococcus_intestini	1.12589	0.0633474	-0.0625897	2.31438	T2D_90.rds	T2D	1	POSITIVE	NO	POSITIVE	YES	0.436711	0.941325	1.597	1.16029	1	0.144568	0.352376	0.695165	0.550597
k__Bacteria|p__Firmicutes|c__Negativicutes|o__Selenomonadales|f__Acidaminococcaceae|g__Phascolarctobacterium	0.0566092	0.942801	-1.48814	1.60136	cirrhosis_90.rds	CIRRHOSIS	1	NEGATIVE	NO	POSITIVE	NO	-0.370353	3.18036	4.55668	4.92703	0.953079	0.00474781	0.0305651	0.96474	0.959992
k__Bacteria|p__Firmicutes|c__Negativicutes|o__Selenomonadales|f__Acidaminococcaceae|g__Phascolarctobacterium	0.509337	0.631413	-1.56956	2.58823	IBD_90.rds	IBD	1	NEGATIVE	NO	POSITIVE	NO	0.693449	2.17484	3.17553	2.48208	1	0.0266312	0.123586	0.535379	0.508748
k__Bacteria|p__Firmicutes|c__Negativicutes|o__Selenomonadales|f__Acidaminococcaceae|g__Phascolarctobacterium|s__Phascolarctobacterium_succinatutens	0.0566092	0.942801	-1.48814	1.60136	cirrhosis_90.rds	CIRRHOSIS	1	NEGATIVE	NO	POSITIVE	NO	-0.370353	3.18036	4.55668	4.92703	0.953079	0.00474781	0.0305651	0.96474	0.959992
k__Bacteria|p__Firmicutes|c__Negativicutes|o__Selenomonadales|f__Veillonellaceae	2.22916	1.66e-13	1.67123	2.78708	cirrhosis_90.rds	CIRRHOSIS	4.22e-11	POSITIVE	YES	POSITIVE	YES	1.46744	1.83278	2.46954	1.0021	1	4.81e-13	0.000901219	0.00908085	0.00908085
k__Bacteria|p__Firmicutes|c__Negativicutes|o__Selenomonadales|f__Veillonellaceae	-0.314378	0.409007	-1.05969	0.430933	IBD_90.rds	IBD	1	POSITIVE	NO	NEGATIVE	NO	-0.493946	0.0371803	0.325429	0.819375	0.533333	0.218516	0.641777	0.940163	0.721647
k__Bacteria|p__Firmicutes|c__Negativicutes|o__Selenomonadales|f__Veillonellaceae	-1.21294	0.0256805	-2.27851	-0.14736	T1D_90.rds	T1D	0.598911	POSITIVE	NO	NEGATIVE	NO	-8.7622	-0.475405	4.23075	12.993	0.419608	0.0119775	0.431754	0.972442	0.960465
k__Bacteria|p__Firmicutes|c__Negativicutes|o__Selenomonadales|f__Veillonellaceae	0.385202	0.34222	-0.409694	1.1801	T2D_90.rds	T2D	1	POSITIVE	NO	POSITIVE	YES	-0.540915	0.554187	1.46299	2.00391	0.825376	0.176784	0.637982	0.99349	0.816706
k__Bacteria|p__Firmicutes|c__Negativicutes|o__Selenomonadales|f__Veillonellaceae|g__Dialister	6.096	1.06e-11	4.42589	7.76612	cirrhosis_90.rds	CIRRHOSIS	2.18e-09	POSITIVE	YES	POSITIVE	YES	3.73226	5.39799	7.12962	3.39736	1	4.14e-12	0.00133876	0.0216969	0.0216969
k__Bacteria|p__Firmicutes|c__Negativicutes|o__Selenomonadales|f__Veillonellaceae|g__Dialister	1.53309	0.185613	-0.732061	3.79824	IBD_90.rds	IBD	1	POSITIVE	NO	POSITIVE	YES	0.370419	1.54099	2.50503	2.13462	1	0.104733	0.331786	0.774987	0.670254
k__Bacteria|p__Firmicutes|c__Negativicutes|o__Selenomonadales|f__Veillonellaceae|g__Dialister	-7.66273	0.0805532	-16.2572	0.931721	T1D_90.rds	T1D	1	POSITIVE	NO	NEGATIVE	NO	-91.4052	-3.79103	24.0962	115.501	0.284314	0.00165391	0.353249	0.9535	0.951846
k__Bacteria|p__Firmicutes|c__Negativicutes|o__Selenomonadales|f__Veillonellaceae|g__Dialister	0.77222	0.45602	-1.25822	2.80266	T2D_90.rds	T2D	1	POSITIVE	NO	POSITIVE	YES	-0.676631	2.90459	4.99193	5.66856	0.977522	0.0517346	0.267896	0.828958	0.777224
k__Bacteria|p__Firmicutes|c__Negativicutes|o__Selenomonadales|f__Veillonellaceae|g__Dialister|s__Dialister_invisus	1.86421	0.00521327	0.563763	3.16465	ACVD_90.rds	ACVD	0.156766	POSITIVE	NO	POSITIVE	YES	1.83208	2.12055	2.3343	0.502215	1	0.00170254	0.00830539	0.0150481	0.0133456
k__Bacteria|p__Firmicutes|c__Negativicutes|o__Selenomonadales|f__Veillonellaceae|g__Dialister|s__Dialister_invisus	3.20827	0.00585934	0.94176	5.47477	IBD_90.rds	IBD	0.174564	NEGATIVE	NO	POSITIVE	NO	0.978072	1.62055	3.151	2.17293	1	0.0141283	0.168749	0.448484	0.434355
k__Bacteria|p__Firmicutes|c__Negativicutes|o__Selenomonadales|f__Veillonellaceae|g__Dialister|s__Dialister_invisus	-6.62612	0.227508	-17.3876	4.13533	T1D_90.rds	T1D	1	NEGATIVE	NO	NEGATIVE	YES	-91.4052	-2.46222	24.0962	115.501	0.337255	0.00165391	0.413033	0.965977	0.964323
k__Bacteria|p__Firmicutes|c__Negativicutes|o__Selenomonadales|f__Veillonellaceae|g__Megamonas	-0.481037	0.623616	-2.39978	1.43771	cirrhosis_90.rds	CIRRHOSIS	1	NEGATIVE	NO	NEGATIVE	YES	-0.62564	1.01741	2.97498	3.60062	0.919844	0.119307	0.533679	0.989059	0.869753
k__Bacteria|p__Firmicutes|c__Negativicutes|o__Selenomonadales|f__Veillonellaceae|g__Megamonas	0.657198	0.255193	-0.474859	1.78925	CRC_90.rds	CRC	1	NEGATIVE	NO	POSITIVE	NO	-0.133041	0.335948	1.59334	1.72638	0.90625	0.107444	0.787907	0.991613	0.88417
k__Bacteria|p__Firmicutes|c__Negativicutes|o__Selenomonadales|f__Veillonellaceae|g__Megamonas	1.4597	0.0332668	0.121656	2.79774	IBD_90.rds	IBD	0.735879	INDETERMINANT	NO	INDETERMINANT	INDETERMINANT	-0.683021	-0.315075	1.40086	2.08388	0.466667	0.0451322	0.455268	0.724908	0.679775
k__Bacteria|p__Firmicutes|c__Negativicutes|o__Selenomonadales|f__Veillonellaceae|g__Megamonas	0.931988	0.345854	-1.00579	2.86976	T2D_90.rds	T2D	1	NEGATIVE	NO	POSITIVE	NO	-1.0665	0.655072	1.70806	2.77456	0.767624	0.24752	0.675885	0.992177	0.744657
k__Bacteria|p__Firmicutes|c__Negativicutes|o__Selenomonadales|f__Veillonellaceae|g__Megasphaera	10.0155	5.12e-26	8.37224	11.6587	cirrhosis_90.rds	CIRRHOSIS	2.2e-22	POSITIVE	YES	POSITIVE	YES	8.10409	8.62228	10.2526	2.14847	1	1.26e-24	2.43e-07	5.27e-06	5.27e-06
k__Bacteria|p__Firmicutes|c__Negativicutes|o__Selenomonadales|f__Veillonellaceae|g__Megasphaera	-1.73949	0.0596838	-3.54348	0.0645023	IBD_90.rds	IBD	1	NEGATIVE	NO	NEGATIVE	YES	-1.92187	-0.840946	-0.640121	1.28175	0	0.0485314	0.415186	0.601636	0.553105
k__Bacteria|p__Firmicutes|c__Negativicutes|o__Selenomonadales|f__Veillonellaceae|g__Megasphaera|s__Megasphaera_elsdenii	-0.578544	0.350691	-1.79357	0.636485	CRC_90.rds	CRC	1	NEGATIVE	NO	NEGATIVE	YES	-0.784379	-0.248811	0.0781549	0.862534	0.09375	0.443886	0.773553	0.994165	0.550279
k__Bacteria|p__Firmicutes|c__Negativicutes|o__Selenomonadales|f__Veillonellaceae|g__Megasphaera|s__Megasphaera_micronuciformis	2.37048	5.46e-05	1.23196	3.50899	ACVD_90.rds	ACVD	0.00270846	POSITIVE	YES	POSITIVE	YES	2.07202	2.36067	2.60135	0.52933	1	6.39e-05	0.000978492	0.00479933	0.00473542
k__Bacteria|p__Firmicutes|c__Negativicutes|o__Selenomonadales|f__Veillonellaceae|g__Megasphaera|s__Megasphaera_micronuciformis	10.4505	3.89e-34	9.02833	11.8726	cirrhosis_90.rds	CIRRHOSIS	3.34e-30	POSITIVE	YES	POSITIVE	YES	5.82089	7.24819	10.918	5.09713	1	1.56e-32	1.42e-07	6.4e-05	6.4e-05
k__Bacteria|p__Firmicutes|c__Negativicutes|o__Selenomonadales|f__Veillonellaceae|g__Mitsuokella	0.302249	0.606611	-0.848221	1.45272	CRC_90.rds	CRC	1	NEGATIVE	NO	POSITIVE	NO	-1.43927	0.20231	2.2266	3.66587	0.829843	0.141521	0.844581	0.99677	0.855249
k__Bacteria|p__Firmicutes|c__Negativicutes|o__Selenomonadales|f__Veillonellaceae|g__Mitsuokella	-3.62926	2e-06	-5.09772	-2.16081	IBD_90.rds	IBD	0.000134611	NEGATIVE	YES	NEGATIVE	YES	-3.39263	2.21084	3.20671	6.59934	0.533333	2.75e-05	0.00860492	0.107951	0.107923
k__Bacteria|p__Firmicutes|c__Negativicutes|o__Selenomonadales|f__Veillonellaceae|g__Veillonella	4.60702	4.85e-21	3.73761	5.47644	cirrhosis_90.rds	CIRRHOSIS	5.44e-18	POSITIVE	YES	POSITIVE	YES	2.8055	3.29501	4.9	2.0945	1	4.76e-21	0.000138784	0.00228377	0.00228377
k__Bacteria|p__Firmicutes|c__Negativicutes|o__Selenomonadales|f__Veillonellaceae|g__Veillonella	-0.56349	0.176772	-1.38112	0.254139	CRC_90.rds	CRC	1	POSITIVE	NO	NEGATIVE	NO	-1.28697	0.658396	1.15753	2.4445	0.74026	0.222896	0.450711	0.9256	0.702704
k__Bacteria|p__Firmicutes|c__Negativicutes|o__Selenomonadales|f__Veillonellaceae|g__Veillonella	0.824902	0.159481	-0.321653	1.97146	IBD_90.rds	IBD	1	POSITIVE	NO	POSITIVE	YES	0.766418	1.16178	1.41748	0.651067	1	0.0667273	0.0973235	0.216894	0.150167
k__Bacteria|p__Firmicutes|c__Negativicutes|o__Selenomonadales|f__Veillonellaceae|g__Veillonella	-0.255976	0.679613	-1.47078	0.95883	T1D_90.rds	T1D	1	POSITIVE	NO	NEGATIVE	NO	-6.16939	0.0555884	6.96306	13.1325	0.509804	0.0764844	0.448439	0.979411	0.902927
k__Bacteria|p__Firmicutes|c__Negativicutes|o__Selenomonadales|f__Veillonellaceae|g__Veillonella	-1.51007	0.0117749	-2.68511	-0.335044	T2D_90.rds	T2D	0.309952	NEGATIVE	NO	NEGATIVE	YES	-3.205	0.0191401	1.44431	4.64931	0.512075	0.0162361	0.82786	0.997194	0.980958
k__Bacteria|p__Firmicutes|c__Negativicutes|o__Selenomonadales|f__Veillonellaceae|g__Veillonella|s__Veillonella_atypica	2.50397	0.000942537	1.03153	3.9764	ACVD_90.rds	ACVD	0.0351513	POSITIVE	YES	POSITIVE	YES	2.22843	2.45778	2.72332	0.494889	1	0.000412898	0.00769506	0.0241192	0.0237063
k__Bacteria|p__Firmicutes|c__Negativicutes|o__Selenomonadales|f__Veillonellaceae|g__Veillonella|s__Veillonella_atypica	7.70197	1.98e-22	6.30787	9.09608	cirrhosis_90.rds	CIRRHOSIS	3e-19	POSITIVE	YES	POSITIVE	YES	5.42528	6.2359	7.83166	2.40638	1	1.55e-21	5.84e-06	0.000348252	0.000348252
k__Bacteria|p__Firmicutes|c__Negativicutes|o__Selenomonadales|f__Veillonellaceae|g__Veillonella|s__Veillonella_atypica	-0.648531	0.687447	-3.80793	2.51087	T2D_90.rds	T2D	1	NEGATIVE	NO	NEGATIVE	YES	-4.80115	0.215657	2.37834	7.17949	0.592606	0.00140246	0.71335	0.993217	0.991814
k__Bacteria|p__Firmicutes|c__Negativicutes|o__Selenomonadales|f__Veillonellaceae|g__Veillonella|s__Veillonella_dispar	2.51577	0.000418706	1.13038	3.90116	ACVD_90.rds	ACVD	0.0171274	POSITIVE	YES	POSITIVE	YES	2.34459	2.51789	2.85413	0.50954	1	0.000177637	0.00324469	0.00658809	0.00641045
k__Bacteria|p__Firmicutes|c__Negativicutes|o__Selenomonadales|f__Veillonellaceae|g__Veillonella|s__Veillonella_dispar	8.38885	6.79e-26	7.00811	9.7696	cirrhosis_90.rds	CIRRHOSIS	2.5e-22	POSITIVE	YES	POSITIVE	YES	5.29646	6.12155	8.6798	3.38334	1	1.8e-25	6.39e-06	0.000374951	0.000374951
k__Bacteria|p__Firmicutes|c__Negativicutes|o__Selenomonadales|f__Veillonellaceae|g__Veillonella|s__Veillonella_parvula	5.10057	4.96e-17	3.998	6.20313	cirrhosis_90.rds	CIRRHOSIS	2.78e-14	POSITIVE	YES	POSITIVE	YES	2.9644	3.5333	5.2332	2.2688	1	2.27e-16	0.000959708	0.0117699	0.0117699
k__Bacteria|p__Firmicutes|c__Negativicutes|o__Selenomonadales|f__Veillonellaceae|g__Veillonella|s__Veillonella_parvula	-0.516114	0.317101	-1.52724	0.495013	CRC_90.rds	CRC	1	POSITIVE	NO	NEGATIVE	NO	-1.38388	1.23788	2.21339	3.59728	0.828571	0.107656	0.34823	0.991239	0.883582
k__Bacteria|p__Firmicutes|c__Negativicutes|o__Selenomonadales|f__Veillonellaceae|g__Veillonella|s__Veillonella_parvula	-1.72357	0.0116221	-3.06229	-0.384856	T2D_90.rds	T2D	0.306243	NEGATIVE	NO	NEGATIVE	YES	-4.22288	-2.04003	0.311998	4.53488	0.0274011	0.00573525	0.350383	0.97326	0.967525
k__Bacteria|p__Fusobacteria	4.71865	5.09e-07	2.92851	6.50879	cirrhosis_90.rds	CIRRHOSIS	3.99e-05	POSITIVE	YES	POSITIVE	YES	1.87878	2.78462	5.66475	3.78597	1	5.76e-08	0.10713	0.30439	0.30439
k__Bacteria|p__Fusobacteria	6.07316	3.57e-24	4.8996	7.24673	CRC_90.rds	CRC	7.67e-21	POSITIVE	YES	POSITIVE	YES	2.5206	6.87583	7.6762	5.1556	1	6.97e-12	5.69e-09	0.169209	0.169209
k__Bacteria|p__Fusobacteria	3.72826	2.34e-08	2.45306	5.00346	IBD_90.rds	IBD	2.46e-06	POSITIVE	YES	POSITIVE	YES	1.68366	2.12996	3.72072	2.03705	1	1.49e-07	0.0138433	0.0549257	0.0549255
k__Bacteria|p__Fusobacteria|c__Fusobacteriia|o__Fusobacteriales|f__Fusobacteriaceae	4.85554	3.86e-07	3.03382	6.67725	cirrhosis_90.rds	CIRRHOSIS	3.11e-05	POSITIVE	YES	POSITIVE	YES	2.41071	3.26245	5.84383	3.43313	1	3.94e-08	0.0685673	0.200087	0.200087
k__Bacteria|p__Fusobacteria|c__Fusobacteriia|o__Fusobacteriales|f__Fusobacteriaceae	3.76532	3.01e-09	2.5565	4.97414	IBD_90.rds	IBD	3.71e-07	POSITIVE	YES	POSITIVE	YES	1.9266	2.27294	3.73915	1.81256	1	1.8e-08	0.00577933	0.0204898	0.0204897
k__Bacteria|p__Fusobacteria|c__Fusobacteriia|o__Fusobacteriales|f__Fusobacteriaceae|g__Fusobacterium	2.03365	0.0149781	0.402698	3.6646	ACVD_90.rds	ACVD	0.379913	POSITIVE	NO	POSITIVE	YES	1.811	2.7063	3.53947	1.72847	1	0.000598575	0.0065769	0.0488759	0.0482773
k__Bacteria|p__Fusobacteria|c__Fusobacteriia|o__Fusobacteriales|f__Fusobacteriaceae|g__Fusobacterium	5.38769	2.64e-08	3.55404	7.22134	cirrhosis_90.rds	CIRRHOSIS	2.74e-06	POSITIVE	YES	POSITIVE	YES	2.62307	3.43877	6.3367	3.71362	1	3.79e-09	0.0565633	0.170551	0.170551
k__Bacteria|p__Fusobacteria|c__Fusobacteriia|o__Fusobacteriales|f__Fusobacteriaceae|g__Fusobacterium	5.87831	1.22e-18	4.57094	7.18569	CRC_90.rds	CRC	9.55e-16	POSITIVE	YES	POSITIVE	YES	2.51938	6.85643	7.67155	5.15217	1	7.01e-12	5.73e-09	0.169261	0.169261
k__Bacteria|p__Fusobacteria|c__Fusobacteriia|o__Fusobacteriales|f__Fusobacteriaceae|g__Fusobacterium	3.76532	3.01e-09	2.5565	4.97414	IBD_90.rds	IBD	3.71e-07	INDETERMINANT	YES	INDETERMINANT	INDETERMINANT	1.9266	2.27294	3.73915	1.81256	1	1.8e-08	0.00577933	0.0204898	0.0204897
k__Bacteria|p__Fusobacteria|c__Fusobacteriia|o__Fusobacteriales|f__Fusobacteriaceae|g__Fusobacterium	-0.244794	0.785749	-2.00979	1.5202	T2D_90.rds	T2D	1	POSITIVE	NO	NEGATIVE	NO	-1.15589	-0.241979	0.874008	2.0299	0.340731	0.459444	0.796878	0.995639	0.536195
k__Bacteria|p__Fusobacteria|c__Fusobacteriia|o__Fusobacteriales|f__Fusobacteriaceae|g__Fusobacterium|s__Fusobacterium_nucleatum	5.18048	2.74e-27	4.24214	6.11882	CRC_90.rds	CRC	1.41e-23	POSITIVE	YES	POSITIVE	YES	3.98548	5.59604	6.30234	2.31686	1	1.89e-09	2.88e-07	0.000219076	0.000219074
k__Bacteria|p__Fusobacteria|c__Fusobacteriia|o__Fusobacteriales|f__Fusobacteriaceae|g__Fusobacterium|s__Fusobacterium_varium	2.00626	0.00226102	0.72719	3.28532	ACVD_90.rds	ACVD	0.0764666	POSITIVE	NO	POSITIVE	YES	1.48332	2.43734	2.87735	1.39403	1	0.000286475	0.00243016	0.0842702	0.0839837
k__Bacteria|p__Proteobacteria	0.693089	6.21e-07	0.428021	0.958157	cirrhosis_90.rds	CIRRHOSIS	4.75e-05	INDETERMINANT	YES	INDETERMINANT	INDETERMINANT	0.359215	0.616612	0.982482	0.623267	1	1.72e-09	0.011864	0.160977	0.160977
k__Bacteria|p__Proteobacteria	0.449496	0.0256649	0.0546511	0.84434	CRC_90.rds	CRC	0.598911	POSITIVE	NO	POSITIVE	YES	0.182767	1.20103	1.37484	1.19207	0.997403	0.00203179	0.00835143	0.574569	0.572537
k__Bacteria|p__Proteobacteria	0.0581102	0.663615	-0.203517	0.319737	IBD_90.rds	IBD	1	POSITIVE	NO	POSITIVE	YES	-0.0598398	0.0953434	0.22052	0.28036	0.733333	0.217468	0.59718	0.784623	0.567155
k__Bacteria|p__Proteobacteria	-0.103187	0.741455	-0.716182	0.509808	T1D_90.rds	T1D	1	NEGATIVE	NO	NEGATIVE	YES	-8.9594	-0.0477395	16.6328	25.5922	0.458824	0.0177578	0.615626	0.992174	0.974417
k__Bacteria|p__Proteobacteria	0.0521629	0.666208	-0.18485	0.289176	T2D_90.rds	T2D	1	INDETERMINANT	NO	INDETERMINANT	INDETERMINANT	-1.89908	-1.20268	0.13399	2.03307	0.0550808	0.0171232	0.110003	0.939422	0.922299
k__Bacteria|p__Proteobacteria|c__Betaproteobacteria	-0.357662	0.444774	-1.27502	0.559696	T2D_90.rds	T2D	1	POSITIVE	NO	NEGATIVE	NO	-0.680111	0.792373	2.32879	3.0089	0.862159	0.228497	0.668111	0.992535	0.764037
k__Bacteria|p__Proteobacteria|c__Betaproteobacteria|o__Burkholderiales|f__Burkholderiales_noname	0.270528	0.767141	-1.51856	2.05962	IBD_90.rds	IBD	1	POSITIVE	NO	POSITIVE	YES	-0.219123	0.693617	1.19469	1.41381	0.733333	0.207141	0.573699	0.996919	0.789778
k__Bacteria|p__Proteobacteria|c__Betaproteobacteria|o__Burkholderiales|f__Burkholderiales_noname|g__Burkholderiales_noname	0.282499	0.759068	-1.52125	2.08625	IBD_90.rds	IBD	1	POSITIVE	NO	POSITIVE	YES	-0.379975	0.568122	1.22388	1.60386	0.6	0.199425	0.646949	0.952299	0.752874
k__Bacteria|p__Proteobacteria|c__Betaproteobacteria|o__Burkholderiales|f__Oxalobacteraceae|g__Oxalobacter	0.75149	0.125733	-0.210464	1.71345	CRC_90.rds	CRC	1	POSITIVE	NO	POSITIVE	YES	-1.06627	0.186004	2.59655	3.66282	0.709424	0.101088	0.759141	0.991131	0.890044
k__Bacteria|p__Proteobacteria|c__Betaproteobacteria|o__Burkholderiales|f__Sutterellaceae	-0.694189	0.14859	-1.633	0.244624	cirrhosis_90.rds	CIRRHOSIS	1	POSITIVE	NO	NEGATIVE	NO	-0.987718	-0.48383	-0.13523	0.852489	0	0.11546	0.590197	0.880349	0.764889
k__Bacteria|p__Proteobacteria|c__Betaproteobacteria|o__Burkholderiales|f__Sutterellaceae	-0.992545	0.0289774	-1.87931	-0.105781	IBD_90.rds	IBD	0.659682	INDETERMINANT	NO	INDETERMINANT	INDETERMINANT	-0.928759	-0.00786652	0.449459	1.37822	0.266667	0.0537266	0.458806	0.99655	0.942823
k__Bacteria|p__Proteobacteria|c__Betaproteobacteria|o__Burkholderiales|f__Sutterellaceae|g__Parasutterella	0.448958	0.618719	-1.31746	2.21538	IBD_90.rds	IBD	1	POSITIVE	NO	POSITIVE	YES	-0.281098	1.09466	1.84612	2.12722	0.733333	0.0434467	0.356917	0.964377	0.920931
k__Bacteria|p__Proteobacteria|c__Betaproteobacteria|o__Burkholderiales|f__Sutterellaceae|g__Sutterella	-1.22657	0.264417	-3.3769	0.923766	IBD_90.rds	IBD	1	INDETERMINANT	NO	INDETERMINANT	INDETERMINANT	-1.2508	0.888997	1.53921	2.79001	0.533333	0.244538	0.471459	0.603014	0.358476
k__Bacteria|p__Proteobacteria|c__Betaproteobacteria|o__Burkholderiales|f__Sutterellaceae|g__Sutterella	0.715844	0.378713	-0.878016	2.3097	T2D_90.rds	T2D	1	NEGATIVE	NO	POSITIVE	NO	-0.627795	2.77037	4.64044	5.26824	0.979472	0.0314224	0.238947	0.77277	0.741347
k__Bacteria|p__Proteobacteria|c__Betaproteobacteria|o__Burkholderiales|f__Sutterellaceae|g__Sutterella|s__Sutterella_wadsworthensis	0.0331612	0.973607	-1.92928	1.9956	cirrhosis_90.rds	CIRRHOSIS	1	POSITIVE	NO	POSITIVE	YES	-0.889675	2.46238	3.7857	4.67538	0.839687	0.0516839	0.197204	0.977872	0.926188
k__Bacteria|p__Proteobacteria|c__Betaproteobacteria|o__Neisseriales|f__Neisseriaceae	6.07818	2.46e-14	4.61288	7.54348	cirrhosis_90.rds	CIRRHOSIS	7.2e-12	POSITIVE	YES	POSITIVE	YES	2.7142	4.27079	7.11276	4.39856	1	2.93e-15	0.00180024	0.0514604	0.0514604
k__Bacteria|p__Proteobacteria|c__Betaproteobacteria|o__Neisseriales|f__Neisseriaceae	2.11653	0.198439	-1.1092	5.34226	CRC_90.rds	CRC	1	POSITIVE	NO	POSITIVE	YES	1.50303	3.94043	4.22495	2.72192	1	0.0127447	0.0247689	0.383832	0.371087
k__Bacteria|p__Proteobacteria|c__Betaproteobacteria|o__Neisseriales|f__Neisseriaceae|g__Neisseria	5.02134	2.68e-11	3.61515	6.42754	cirrhosis_90.rds	CIRRHOSIS	4.96e-09	INDETERMINANT	YES	INDETERMINANT	INDETERMINANT	1.00781	2.30827	5.96092	4.9531	1	6.16e-12	0.0780735	0.454448	0.454448
k__Bacteria|p__Proteobacteria|c__Deltaproteobacteria	-0.924713	0.218668	-2.39812	0.548692	T2D_90.rds	T2D	1	NEGATIVE	NO	NEGATIVE	YES	-2.43534	-0.536264	1.10296	3.5383	0.238064	0.0258553	0.692996	0.99328	0.967425
k__Bacteria|p__Proteobacteria|c__Deltaproteobacteria|o__Desulfovibrionales|f__Desulfovibrionaceae	-0.924713	0.218668	-2.39812	0.548692	T2D_90.rds	T2D	1	POSITIVE	NO	NEGATIVE	NO	-2.43613	-0.522227	1.04099	3.47712	0.243173	0.0258553	0.700994	0.994743	0.968888
k__Bacteria|p__Proteobacteria|c__Deltaproteobacteria|o__Desulfovibrionales|f__Desulfovibrionaceae|g__Bilophila	-4.14416	7.51e-08	-5.60645	-2.68187	cirrhosis_90.rds	CIRRHOSIS	7.11e-06	NEGATIVE	YES	NEGATIVE	YES	-4.68962	-1.9705	-1.16677	3.52285	0	5.4e-08	0.168831	0.417539	0.417539
k__Bacteria|p__Proteobacteria|c__Deltaproteobacteria|o__Desulfovibrionales|f__Desulfovibrionaceae|g__Bilophila	0.755128	0.173721	-0.332849	1.8431	CRC_90.rds	CRC	1	POSITIVE	NO	POSITIVE	YES	-1.36396	2.58227	3.54238	4.90633	0.955844	0.0160806	0.0813948	0.944129	0.928049
k__Bacteria|p__Proteobacteria|c__Deltaproteobacteria|o__Desulfovibrionales|f__Desulfovibrionaceae|g__Bilophila	-0.519596	0.493788	-2.00612	0.966932	IBD_90.rds	IBD	1	POSITIVE	NO	NEGATIVE	NO	-2.42994	-1.44139	0.264569	2.69451	0.133333	0.0156083	0.153842	0.762459	0.746851
k__Bacteria|p__Proteobacteria|c__Deltaproteobacteria|o__Desulfovibrionales|f__Desulfovibrionaceae|g__Bilophila	-0.739386	0.377168	-2.38034	0.901569	T2D_90.rds	T2D	1	POSITIVE	NO	NEGATIVE	NO	-2.02322	-0.32238	1.22711	3.25033	0.348226	0.0866043	0.75926	0.994736	0.908131
k__Bacteria|p__Proteobacteria|c__Deltaproteobacteria|o__Desulfovibrionales|f__Desulfovibrionaceae|g__Bilophila|s__Bilophila_wadsworthia	-2.56277	0.000310097	-3.94274	-1.18281	ACVD_90.rds	ACVD	0.0130791	NEGATIVE	YES	NEGATIVE	YES	-3.28023	-2.70488	-2.34708	0.933151	0	7.71e-05	0.00134352	0.00309368	0.00301655
k__Bacteria|p__Proteobacteria|c__Deltaproteobacteria|o__Desulfovibrionales|f__Desulfovibrionaceae|g__Bilophila|s__Bilophila_wadsworthia	-4.03923	7.99e-06	-5.77272	-2.30574	cirrhosis_90.rds	CIRRHOSIS	0.000472027	NEGATIVE	YES	NEGATIVE	YES	-5.45988	-1.1054	0.370883	5.83076	0.0733138	1.23e-06	0.513602	0.987603	0.987602
k__Bacteria|p__Proteobacteria|c__Deltaproteobacteria|o__Desulfovibrionales|f__Desulfovibrionaceae|g__Bilophila|s__Bilophila_wadsworthia	-0.250317	0.752643	-1.80704	1.30641	T2D_90.rds	T2D	1	POSITIVE	NO	NEGATIVE	NO	-1.94225	0.289974	2.45686	4.39911	0.605889	0.162079	0.704823	0.994934	0.832855
k__Bacteria|p__Proteobacteria|c__Deltaproteobacteria|o__Desulfovibrionales|f__Desulfovibrionaceae|g__Desulfovibrio	-1.77784	0.0241946	-3.31763	-0.238044	ACVD_90.rds	ACVD	0.569932	POSITIVE	NO	NEGATIVE	NO	-2.21601	-1.68759	-1.26	0.95601	0	0.0129551	0.0769055	0.228848	0.215893
k__Bacteria|p__Proteobacteria|c__Deltaproteobacteria|o__Desulfovibrionales|f__Desulfovibrionaceae|g__Desulfovibrio	-3.2972	0.000193166	-5.01041	-1.584	IBD_90.rds	IBD	0.00859752	INDETERMINANT	YES	INDETERMINANT	INDETERMINANT	-3.81074	-2.73123	-1.89097	1.91977	0	7.82e-05	0.00493527	0.100645	0.100567
k__Bacteria|p__Proteobacteria|c__Deltaproteobacteria|o__Desulfovibrionales|f__Desulfovibrionaceae|g__Desulfovibrio|s__Desulfovibrio_piger	-1.24729	0.103502	-2.743	0.248429	cirrhosis_90.rds	CIRRHOSIS	1	NEGATIVE	NO	NEGATIVE	YES	-2.16489	-1.67915	-0.948798	1.21609	0	0.0775061	0.23725	0.34821	0.270704
k__Bacteria|p__Proteobacteria|c__Deltaproteobacteria|o__Desulfovibrionales|f__Desulfovibrionaceae|g__Desulfovibrio|s__Desulfovibrio_piger	-0.192748	0.841022	-2.07613	1.69063	T2D_90.rds	T2D	1	POSITIVE	NO	NEGATIVE	NO	-2.59732	-0.59687	1.77577	4.37309	0.29073	0.119152	0.702003	0.993537	0.874384
k__Bacteria|p__Proteobacteria|c__Epsilonproteobacteria	0.900817	0.0910658	-0.140853	1.94249	IBD_90.rds	IBD	1	POSITIVE	NO	POSITIVE	YES	0.231421	0.622768	1.14733	0.915913	1	0.0451458	0.378491	0.745202	0.700057
k__Bacteria|p__Proteobacteria|c__Epsilonproteobacteria|o__Campylobacterales	0.952527	0.0709012	-0.0776752	1.98273	IBD_90.rds	IBD	1	POSITIVE	NO	POSITIVE	YES	0.243067	0.622028	1.22563	0.982561	1	0.0303795	0.373006	0.729631	0.699252
k__Bacteria|p__Proteobacteria|c__Epsilonproteobacteria|o__Campylobacterales|f__Campylobacteraceae	0.525537	0.295385	-0.457227	1.5083	IBD_90.rds	IBD	1	POSITIVE	NO	POSITIVE	YES	-0.25771	0.19147	0.705444	0.963154	0.6	0.189333	0.691382	0.975751	0.786418
k__Bacteria|p__Proteobacteria|c__Epsilonproteobacteria|o__Campylobacterales|f__Campylobacteraceae|g__Campylobacter	1.62719	0.024627	0.207989	3.04639	CRC_90.rds	CRC	0.578531	POSITIVE	NO	POSITIVE	YES	1.26752	2.8306	3.14828	1.88075	1	0.000167266	0.00162315	0.184592	0.184425
k__Bacteria|p__Proteobacteria|c__Epsilonproteobacteria|o__Campylobacterales|f__Campylobacteraceae|g__Campylobacter	0.525537	0.295385	-0.457227	1.5083	IBD_90.rds	IBD	1	POSITIVE	NO	POSITIVE	YES	-0.25771	0.19147	0.705444	0.963154	0.6	0.189333	0.691382	0.975751	0.786418
k__Bacteria|p__Proteobacteria|c__Gammaproteobacteria	1.46374	1.26e-11	1.06114	1.86633	cirrhosis_90.rds	CIRRHOSIS	2.51e-09	POSITIVE	YES	POSITIVE	YES	0.848198	1.21598	1.83821	0.990009	1	8.5e-14	0.00193956	0.0325518	0.0325518
k__Bacteria|p__Proteobacteria|c__Gammaproteobacteria	1.13196	0.0200874	0.182421	2.0815	IBD_90.rds	IBD	0.49021	POSITIVE	NO	POSITIVE	YES	0.712752	0.93033	1.10404	0.391285	1	0.0250426	0.109147	0.27939	0.254348
k__Bacteria|p__Proteobacteria|c__Gammaproteobacteria	0.112967	0.526135	-0.236308	0.462242	T2D_90.rds	T2D	1	NEGATIVE	NO	POSITIVE	NO	-2.90186	-1.40642	0.0942006	2.99606	0.0296303	0.0612904	0.367149	0.976205	0.914915
k__Bacteria|p__Proteobacteria|c__Gammaproteobacteria|o__Aeromonadales|f__Succinivibrionaceae|g__Succinatimonas|s__Succinatimonas_hippei	-1.05178	0.0194609	-1.93032	-0.173232	ACVD_90.rds	ACVD	0.47718	NEGATIVE	NO	NEGATIVE	YES	-1.16177	-0.391271	-0.0743648	1.08741	0	0.0119406	0.471412	0.901202	0.889261
k__Bacteria|p__Proteobacteria|c__Gammaproteobacteria|o__Enterobacteriales	2.19263	0.00779438	0.587843	3.79741	IBD_90.rds	IBD	0.22368	POSITIVE	NO	POSITIVE	YES	0.43266	0.713889	2.18872	1.75606	1	0.00939829	0.510973	0.699237	0.689839
k__Bacteria|p__Proteobacteria|c__Gammaproteobacteria|o__Enterobacteriales|f__Enterobacteriaceae	1.17083	2.21e-05	0.636682	1.70498	ACVD_90.rds	ACVD	0.00120664	POSITIVE	YES	POSITIVE	YES	0.863722	1.01951	1.27302	0.409301	1	1.83e-05	0.000764499	0.00382827	0.00381001
k__Bacteria|p__Proteobacteria|c__Gammaproteobacteria|o__Enterobacteriales|f__Enterobacteriaceae	0.954572	0.000886315	0.39897	1.51017	cirrhosis_90.rds	CIRRHOSIS	0.0332955	POSITIVE	YES	POSITIVE	YES	0.630041	0.919924	1.30066	0.670618	1	9.94e-05	0.0854656	0.243067	0.242968
k__Bacteria|p__Proteobacteria|c__Gammaproteobacteria|o__Enterobacteriales|f__Enterobacteriaceae	1.64658	0.00356962	0.539041	2.75412	CRC_90.rds	CRC	0.112872	INDETERMINANT	NO	INDETERMINANT	INDETERMINANT	0.588469	1.99322	4.25342	3.66495	0.997403	0.00120264	0.0275467	0.42692	0.425717
k__Bacteria|p__Proteobacteria|c__Gammaproteobacteria|o__Enterobacteriales|f__Enterobacteriaceae	2.19263	0.00779438	0.587843	3.79741	IBD_90.rds	IBD	0.22368	POSITIVE	NO	POSITIVE	YES	0.43266	0.713889	2.18872	1.75606	1	0.00939829	0.510973	0.699237	0.689839
k__Bacteria|p__Proteobacteria|c__Gammaproteobacteria|o__Enterobacteriales|f__Enterobacteriaceae	-0.257012	0.706667	-1.59553	1.08151	T1D_90.rds	T1D	1	POSITIVE	NO	NEGATIVE	NO	-11.0525	-0.000165204	18.2018	29.2543	0.5	0.0183226	0.528304	0.994069	0.975747
k__Bacteria|p__Proteobacteria|c__Gammaproteobacteria|o__Enterobacteriales|f__Enterobacteriaceae	0.290978	0.183033	-0.137349	0.719305	T2D_90.rds	T2D	1	POSITIVE	NO	POSITIVE	YES	-2.96786	-1.5823	0.270397	3.23826	0.0568456	0.110104	0.399427	0.944458	0.834354
k__Bacteria|p__Proteobacteria|c__Gammaproteobacteria|o__Enterobacteriales|f__Enterobacteriaceae|g__Citrobacter	1.42473	0.00830951	0.373332	2.47613	IBD_90.rds	IBD	0.235577	INDETERMINANT	NO	INDETERMINANT	INDETERMINANT	-0.0921836	0.19917	1.42501	1.51719	0.733333	0.010148	0.778608	0.976921	0.966773
k__Bacteria|p__Proteobacteria|c__Gammaproteobacteria|o__Enterobacteriales|f__Enterobacteriaceae|g__Enterobacter	-0.112219	0.884204	-1.6224	1.39796	CRC_90.rds	CRC	1	POSITIVE	NO	NEGATIVE	NO	-2.97049	0.574595	3.23749	6.20798	0.808901	0.00806192	0.389362	0.951978	0.943916
k__Bacteria|p__Proteobacteria|c__Gammaproteobacteria|o__Enterobacteriales|f__Enterobacteriaceae|g__Enterobacter	-0.0644103	0.914907	-1.24496	1.11614	IBD_90.rds	IBD	1	INDETERMINANT	NO	INDETERMINANT	INDETERMINANT	-1.72381	-1.39945	0.0529152	1.77672	0.2	0.0322077	0.0778356	0.989019	0.956811
k__Bacteria|p__Proteobacteria|c__Gammaproteobacteria|o__Enterobacteriales|f__Enterobacteriaceae|g__Enterobacter|s__Enterobacter_aerogenes	1.16898	0.0302032	0.115799	2.22216	ACVD_90.rds	ACVD	0.679188	POSITIVE	NO	POSITIVE	YES	0.638707	1.01819	1.3274	0.688693	1	0.0148955	0.119352	0.364774	0.349878
k__Bacteria|p__Proteobacteria|c__Gammaproteobacteria|o__Enterobacteriales|f__Enterobacteriaceae|g__Enterobacter|s__Enterobacter_cloacae	2.25187	0.00394666	0.729919	3.77382	ACVD_90.rds	ACVD	0.121805	POSITIVE	NO	POSITIVE	YES	1.36613	1.79922	2.77497	1.40883	1	0.00208626	0.0611831	0.136822	0.134736
k__Bacteria|p__Proteobacteria|c__Gammaproteobacteria|o__Enterobacteriales|f__Enterobacteriaceae|g__Enterobacter|s__Enterobacter_cloacae	2.5847	0.00975839	0.640384	4.52902	cirrhosis_90.rds	CIRRHOSIS	0.264725	POSITIVE	NO	POSITIVE	YES	1.3263	2.19573	3.40609	2.07979	1	0.0022547	0.232649	0.517799	0.515545
k__Bacteria|p__Proteobacteria|c__Gammaproteobacteria|o__Enterobacteriales|f__Enterobacteriaceae|g__Escherichia	1.02314	0.000193823	0.490295	1.55599	ACVD_90.rds	ACVD	0.00861189	POSITIVE	YES	POSITIVE	YES	0.791904	0.931092	1.145	0.353095	1	0.000121119	0.00173738	0.00801704	0.00789592
k__Bacteria|p__Proteobacteria|c__Gammaproteobacteria|o__Enterobacteriales|f__Enterobacteriaceae|g__Escherichia	2.20303	0.00867265	0.568175	3.83789	IBD_90.rds	IBD	0.243356	POSITIVE	NO	POSITIVE	YES	0.52452	0.872365	2.26478	1.74026	1	0.0103872	0.447347	0.637421	0.627034
k__Bacteria|p__Proteobacteria|c__Gammaproteobacteria|o__Enterobacteriales|f__Enterobacteriaceae|g__Escherichia	0.112323	0.911056	-1.85847	2.08312	T1D_90.rds	T1D	1	POSITIVE	NO	POSITIVE	YES	-10.2371	0.252026	16.7532	26.9903	0.547059	0.0228316	0.430915	0.984354	0.961523
k__Bacteria|p__Proteobacteria|c__Gammaproteobacteria|o__Enterobacteriales|f__Enterobacteriaceae|g__Escherichia	0.252064	0.299966	-0.224572	0.7287	T2D_90.rds	T2D	1	INDETERMINANT	NO	INDETERMINANT	INDETERMINANT	-3.03829	-1.70619	0.270622	3.30891	0.0514583	0.0975029	0.359377	0.917337	0.819834
k__Bacteria|p__Proteobacteria|c__Gammaproteobacteria|o__Enterobacteriales|f__Enterobacteriaceae|g__Escherichia|s__Escherichia_coli	1.33287	5.3e-05	0.69382	1.97192	ACVD_90.rds	ACVD	0.00264416	POSITIVE	YES	POSITIVE	YES	1.157	1.27287	1.46123	0.304234	1	3.33e-05	0.000533579	0.00310092	0.00306758
k__Bacteria|p__Proteobacteria|c__Gammaproteobacteria|o__Enterobacteriales|f__Enterobacteriaceae|g__Escherichia|s__Escherichia_coli	0.901736	0.037864	0.0553276	1.74814	cirrhosis_90.rds	CIRRHOSIS	0.816545	POSITIVE	NO	POSITIVE	YES	0.693181	1.15291	1.45842	0.765239	1	0.00372826	0.156523	0.383593	0.379865
k__Bacteria|p__Proteobacteria|c__Gammaproteobacteria|o__Enterobacteriales|f__Enterobacteriaceae|g__Escherichia|s__Escherichia_coli	1.82131	0.00392286	0.583677	3.05894	CRC_90.rds	CRC	0.121507	POSITIVE	NO	POSITIVE	YES	0.522983	2.18602	4.75956	4.23658	1	0.00611592	0.0349231	0.635076	0.62896
k__Bacteria|p__Proteobacteria|c__Gammaproteobacteria|o__Enterobacteriales|f__Enterobacteriaceae|g__Escherichia|s__Escherichia_coli	0.200039	0.859193	-2.01002	2.4101	T1D_90.rds	T1D	1	POSITIVE	NO	POSITIVE	YES	-10.3086	0.122451	17.0791	27.3876	0.523529	0.0236819	0.437732	0.981922	0.95824
k__Bacteria|p__Proteobacteria|c__Gammaproteobacteria|o__Enterobacteriales|f__Enterobacteriaceae|g__Escherichia|s__Escherichia_coli	0.287773	0.461448	-0.478081	1.05363	T2D_90.rds	T2D	1	POSITIVE	NO	POSITIVE	YES	-4.21463	-2.03542	0.45882	4.67345	0.0307449	0.0510221	0.358866	0.93701	0.885988
k__Bacteria|p__Proteobacteria|c__Gammaproteobacteria|o__Enterobacteriales|f__Enterobacteriaceae|g__Klebsiella	3.47862	1.13e-05	1.94611	5.01114	ACVD_90.rds	ACVD	0.000654376	POSITIVE	YES	POSITIVE	YES	2.79698	2.98706	3.56651	0.769534	1	1.58e-05	0.00207245	0.00494485	0.00492909
k__Bacteria|p__Proteobacteria|c__Gammaproteobacteria|o__Enterobacteriales|f__Enterobacteriaceae|g__Klebsiella	1.50459	0.0298882	0.152727	2.85645	IBD_90.rds	IBD	0.675844	POSITIVE	NO	POSITIVE	YES	0.614035	1.06814	1.51765	0.903616	1	0.0323653	0.231818	0.517632	0.485267
k__Bacteria|p__Proteobacteria|c__Gammaproteobacteria|o__Enterobacteriales|f__Enterobacteriaceae|g__Klebsiella|s__Klebsiella_pneumoniae	3.77505	6.17e-06	2.16118	5.38893	ACVD_90.rds	ACVD	0.000370342	POSITIVE	YES	POSITIVE	YES	3.24936	3.57271	3.96611	0.716748	1	8.98e-06	0.000305137	0.00151113	0.00150215
k__Bacteria|p__Proteobacteria|c__Gammaproteobacteria|o__Enterobacteriales|f__Enterobacteriaceae|g__Klebsiella|s__Klebsiella_pneumoniae	1.60269	0.0845354	-0.210683	3.41607	cirrhosis_90.rds	CIRRHOSIS	1	POSITIVE	NO	POSITIVE	YES	0.83353	1.4641	2.08219	1.24866	1	0.0530466	0.393909	0.652013	0.598966
k__Bacteria|p__Proteobacteria|c__Gammaproteobacteria|o__Pasteurellales	2.12859	0.021439	0.323814	3.93337	IBD_90.rds	IBD	0.518694	POSITIVE	NO	POSITIVE	YES	2.1416	2.84837	3.16618	1.02458	1	0.00198699	0.0119274	0.0583867	0.0563997
k__Bacteria|p__Proteobacteria|c__Gammaproteobacteria|o__Pasteurellales|f__Pasteurellaceae	5.22272	1.57e-15	4.0258	6.41965	cirrhosis_90.rds	CIRRHOSIS	6.39e-13	POSITIVE	YES	POSITIVE	YES	3.35038	4.06186	5.53888	2.1885	1	3.02e-15	0.000534897	0.00845756	0.00845756
k__Bacteria|p__Proteobacteria|c__Gammaproteobacteria|o__Pasteurellales|f__Pasteurellaceae	2.12859	0.021439	0.323814	3.93337	IBD_90.rds	IBD	0.518694	POSITIVE	NO	POSITIVE	YES	2.1416	2.84837	3.16618	1.02458	1	0.00198699	0.0119274	0.0583867	0.0563997
k__Bacteria|p__Proteobacteria|c__Gammaproteobacteria|o__Pasteurellales|f__Pasteurellaceae	-3.10934	0.0144981	-5.60217	-0.6165	T2D_90.rds	T2D	0.369557	NEGATIVE	NO	NEGATIVE	YES	-5.52779	-1.24369	1.22216	6.74995	0.155768	2.3e-05	0.533872	0.989709	0.989686
k__Bacteria|p__Proteobacteria|c__Gammaproteobacteria|o__Pasteurellales|f__Pasteurellaceae|g__Actinobacillus	0.451484	0.489823	-0.828399	1.73137	IBD_90.rds	IBD	1	POSITIVE	NO	POSITIVE	YES	0.334594	0.936421	1.03427	0.69968	1	0.186424	0.277788	0.6251	0.438677
k__Bacteria|p__Proteobacteria|c__Gammaproteobacteria|o__Pasteurellales|f__Pasteurellaceae|g__Haemophilus	5.20541	1.73e-15	4.0103	6.40052	cirrhosis_90.rds	CIRRHOSIS	6.77e-13	INDETERMINANT	YES	INDETERMINANT	INDETERMINANT	3.32668	4.03176	5.52049	2.19381	1	3.34e-15	0.000576341	0.00881851	0.00881851
k__Bacteria|p__Proteobacteria|c__Gammaproteobacteria|o__Pasteurellales|f__Pasteurellaceae|g__Haemophilus	-0.786979	0.544529	-3.33237	1.75841	CRC_90.rds	CRC	1	NEGATIVE	NO	NEGATIVE	YES	-2.20236	3.18968	4.12428	6.32665	0.740838	0.00267597	0.0242456	0.959348	0.956672
k__Bacteria|p__Proteobacteria|c__Gammaproteobacteria|o__Pasteurellales|f__Pasteurellaceae|g__Haemophilus	2.14696	0.0204447	0.340802	3.95312	IBD_90.rds	IBD	0.497492	POSITIVE	NO	POSITIVE	YES	2.15525	2.87452	3.19205	1.03681	1	0.00183073	0.0119427	0.059543	0.0577123
k__Bacteria|p__Proteobacteria|c__Gammaproteobacteria|o__Pasteurellales|f__Pasteurellaceae|g__Haemophilus	0.596496	0.217073	-0.350652	1.54364	T1D_90.rds	T1D	1	NEGATIVE	NO	POSITIVE	NO	-2.62214	0.732143	6.40384	9.02598	0.884314	0.00572307	0.573514	0.9758	0.970076
k__Bacteria|p__Proteobacteria|c__Gammaproteobacteria|o__Pasteurellales|f__Pasteurellaceae|g__Haemophilus	-3.10698	0.0144467	-5.59662	-0.617337	T2D_90.rds	T2D	0.368976	NEGATIVE	NO	NEGATIVE	YES	-5.5222	-1.24448	1.14262	6.66482	0.154654	2.32e-05	0.533042	0.990211	0.990187
k__Bacteria|p__Proteobacteria|c__Gammaproteobacteria|o__Pasteurellales|f__Pasteurellaceae|g__Haemophilus|s__Haemophilus_parainfluenzae	5.18679	1.97e-15	3.99319	6.3804	cirrhosis_90.rds	CIRRHOSIS	7.38e-13	POSITIVE	YES	POSITIVE	YES	3.30125	4.00455	5.4966	2.19535	1	3.85e-15	0.000620552	0.00917466	0.00917466
k__Bacteria|p__Proteobacteria|c__Gammaproteobacteria|o__Pasteurellales|f__Pasteurellaceae|g__Haemophilus|s__Haemophilus_parainfluenzae	-0.889033	0.483782	-3.37745	1.59939	CRC_90.rds	CRC	1	POSITIVE	NO	NEGATIVE	NO	-2.14435	3.19165	4.12703	6.27138	0.735602	0.00265161	0.0240471	0.958156	0.955505
k__Bacteria|p__Proteobacteria|c__Gammaproteobacteria|o__Pasteurellales|f__Pasteurellaceae|g__Haemophilus|s__Haemophilus_parainfluenzae	-2.98582	0.0279027	-5.64749	-0.324144	T2D_90.rds	T2D	0.643746	NEGATIVE	NO	NEGATIVE	YES	-5.51749	-0.791915	1.61883	7.13631	0.265465	2.35e-05	0.6092	0.992603	0.99258
k__Bacteria|p__Proteobacteria|c__Gammaproteobacteria|o__Pseudomonadales	-1.09655	0.0800869	-2.32061	0.127511	IBD_90.rds	IBD	1	POSITIVE	NO	NEGATIVE	NO	-1.32678	-0.97968	-0.730521	0.596261	0	0.0436533	0.24305	0.368311	0.324658
k__Bacteria|p__Proteobacteria|c__Gammaproteobacteria|o__Pseudomonadales|f__Pseudomonadaceae	-0.694454	0.563944	-3.05342	1.66451	CRC_90.rds	CRC	1	POSITIVE	NO	NEGATIVE	NO	-4.37353	-3.51492	4.68339	9.05692	0.0815789	0.0023998	0.0126752	0.714659	0.71226
k__Bacteria|p__Proteobacteria|c__Gammaproteobacteria|o__Pseudomonadales|f__Pseudomonadaceae	-1.3807	0.0233257	-2.56807	-0.193331	IBD_90.rds	IBD	0.551987	POSITIVE	NO	NEGATIVE	NO	-1.43666	-1.11396	-1.0421	0.394561	0	0.0252348	0.163178	0.197346	0.172112
k__Bacteria|p__Proteobacteria|c__Gammaproteobacteria|o__Pseudomonadales|f__Pseudomonadaceae|g__Pseudomonas	-0.661607	0.563842	-2.9084	1.58519	CRC_90.rds	CRC	1	NEGATIVE	NO	NEGATIVE	YES	-4.21823	-3.26888	4.68339	8.90162	0.0815789	0.00337561	0.0203912	0.714659	0.711284
k__Bacteria|p__Proteobacteria|c__Gammaproteobacteria|o__Xanthomonadales	-0.702577	0.279775	-1.97447	0.569312	IBD_90.rds	IBD	1	POSITIVE	NO	NEGATIVE	NO	-0.709726	0.520474	0.734057	1.44378	0.533333	0.298261	0.504475	0.697351	0.39909
k__Bacteria|p__Verrucomicrobia	-3.64429	0.000478232	-5.66805	-1.62053	IBD_90.rds	IBD	0.0191074	POSITIVE	YES	NEGATIVE	NO	-4.44664	-3.48954	-2.38191	2.06473	0	9.75e-05	0.00175574	0.0287483	0.0286508
k__Bacteria|p__Verrucomicrobia	0.669197	0.478516	-1.18154	2.51993	T2D_90.rds	T2D	1	NEGATIVE	NO	POSITIVE	NO	-1.46269	-0.496287	3.22186	4.68455	0.12716	0.0451643	0.687406	0.993239	0.948075
k__Bacteria|p__Verrucomicrobia|c__Verrucomicrobiae	0.669197	0.478516	-1.18154	2.51993	T2D_90.rds	T2D	1	NEGATIVE	NO	POSITIVE	NO	-1.43118	-0.48351	3.22186	4.65304	0.129482	0.0451643	0.694205	0.992913	0.947749
k__Bacteria|p__Verrucomicrobia|c__Verrucomicrobiae|o__Verrucomicrobiales|f__Verrucomicrobiaceae	0.669197	0.478516	-1.18154	2.51993	T2D_90.rds	T2D	1	NEGATIVE	NO	POSITIVE	NO	-1.45541	-0.495516	3.22186	4.67727	0.130782	0.0451643	0.687283	0.992854	0.94769
k__Bacteria|p__Verrucomicrobia|c__Verrucomicrobiae|o__Verrucomicrobiales|f__Verrucomicrobiaceae|g__Akkermansia	0.917029	0.194192	-0.467377	2.30144	CRC_90.rds	CRC	1	POSITIVE	NO	POSITIVE	YES	-1.26251	2.34673	2.89628	4.15878	0.862338	0.0239173	0.069847	0.955193	0.931275
k__Bacteria|p__Verrucomicrobia|c__Verrucomicrobiae|o__Verrucomicrobiales|f__Verrucomicrobiaceae|g__Akkermansia	-3.64429	0.000478232	-5.66805	-1.62053	IBD_90.rds	IBD	0.0191074	INDETERMINANT	YES	INDETERMINANT	INDETERMINANT	-4.44664	-3.48954	-2.38191	2.06473	0	9.75e-05	0.00175574	0.0287483	0.0286508
k__Bacteria|p__Verrucomicrobia|c__Verrucomicrobiae|o__Verrucomicrobiales|f__Verrucomicrobiaceae|g__Akkermansia	1.52741	0.535169	-3.30003	6.35485	T1D_90.rds	T1D	1	NEGATIVE	NO	POSITIVE	NO	-81.309	2.589	57.7095	139.018	0.758824	0.0279627	0.394728	0.974407	0.946444
k__Bacteria|p__Verrucomicrobia|c__Verrucomicrobiae|o__Verrucomicrobiales|f__Verrucomicrobiaceae|g__Akkermansia	0.669197	0.478516	-1.18154	2.51993	T2D_90.rds	T2D	1	NEGATIVE	NO	POSITIVE	NO	-1.46134	-0.49661	3.22186	4.6832	0.129575	0.0451643	0.68782	0.993443	0.948278
k__Bacteria|p__Verrucomicrobia|c__Verrucomicrobiae|o__Verrucomicrobiales|f__Verrucomicrobiaceae|g__Akkermansia|s__Akkermansia_muciniphila	3.12626	0.00018908	1.50089	4.75162	ACVD_90.rds	ACVD	0.00845949	POSITIVE	YES	POSITIVE	YES	2.1438	2.86682	3.88614	1.74233	1	1.77e-05	0.00690418	0.0338901	0.0338724
k__Bacteria|p__Verrucomicrobia|c__Verrucomicrobiae|o__Verrucomicrobiales|f__Verrucomicrobiaceae|g__Akkermansia|s__Akkermansia_muciniphila	0.917029	0.194192	-0.467377	2.30144	CRC_90.rds	CRC	1	POSITIVE	NO	POSITIVE	YES	-1.26251	2.34673	2.89628	4.15878	0.862338	0.0239173	0.069847	0.955193	0.931275
k__Bacteria|p__Verrucomicrobia|c__Verrucomicrobiae|o__Verrucomicrobiales|f__Verrucomicrobiaceae|g__Akkermansia|s__Akkermansia_muciniphila	0.669197	0.478516	-1.18154	2.51993	T2D_90.rds	T2D	1	INDETERMINANT	NO	INDETERMINANT	INDETERMINANT	-1.4476	-0.489679	3.22186	4.66945	0.131154	0.0451643	0.692996	0.992906	0.947742
k__Viruses|p__Viruses_noname|c__Viruses_noname|o__Caudovirales|f__Siphoviridae|g__C2likevirus	2.78409	0.00382247	0.911489	4.65668	IBD_90.rds	IBD	0.119491	NEGATIVE	NO	POSITIVE	NO	0.703543	1.20638	3.08571	2.38216	1	0.00235699	0.359041	0.576588	0.574231
k__Viruses|p__Viruses_noname|c__Viruses_noname|o__Caudovirales|f__Siphoviridae|g__Siphoviridae_noname	0.00431829	0.996696	-2.03826	2.0469	IBD_90.rds	IBD	1	INDETERMINANT	NO	INDETERMINANT	INDETERMINANT	-0.270129	0.94833	1.2421	1.51223	0.8	0.371341	0.510826	0.928836	0.557495
